# Supplementary material for: Delayed Establishment of Gut Microbiota in Infants Delivered by Cesarean Section
Source: Front Microbiol. 2020 Sep 11;11:2099. doi: 10.3389/fmicb.2020.02099 (PMC7516058; doi:10.3389/fmicb.2020.02099)
Supplement: TABLE S1 — OTU biome information of all samples used in this study. [file Table_1.XLSX]

## Sheet: VD_Group
Delivery_Day	V2	V2	V2	V2	V2	V2	V2	V2	V2	V2	V2	V2	V2	V2	V2	V2	V2	V2	V2	V2	V2	V2	V2	V2	V2	V2	V2	V2	V2	V2	V2	V2	V2	V2	V2	V2	V2	V2	V2	V2	V2	V2	V2	V2	V2	V2	V2	V2	V2
Sample_name	001_2	079_2	025_2	080_2	012_2	002_2	016_2	006_2	023_2	026_2	085_2	003_2	010_2	018_2	088_2	021_2	031_2	032_2	033_2	035_2	036_2	040_2	041_2	044_2	046_2	051_2	055_2	057_2	058_2	062_2	063_2	064_2	069_2	071_2	074_2	077_2	134_2	140_2	145_2	147_2	148_2	150_2	152_2	094_2	126_2	127_2	156_2	157_2	163_2
Unassigned;Other;Other;Other;Other;Other	0.0087519	0.00417452	0.00879952	0.00729847	0.0063317	0.000101253	0.00462501	0.00142755	0.00832802	0.0108248	0.00625032	0.00429888	0.00237827	0.00485423	0.00547666	0.000704152	0.00689813	0.00503637	0.00538838	0.0023689	0.000156397	0.00816966	0.00292387	0.00633722	0.00229709	0.00801129	0.00963418	0.00528475	0.00743176	0.0072573	0.00204484	0.00559885	0.00626056	0.00647552	0.00704289	0.00643445	0.00266594	0.00391842	0.00477652	0.0049674	0.00510866	0.00589464	0.00282945	0.00141477	0.000509054	0.00149653	0.00563724	0.00146816	0.00379891
k__Bacteria;p__Actinobacteria;c__Actinobacteria;o__Bifidobacteriales;f__Bifidobacteriaceae;g__Bifidobacterium	0.191507	0.083281	0.50206	0.19277	0.0204962	0.00110113	0.000770835	0.0132709	0.497418	0.445104	0.00880182	0.180755	0.596082	0.00372634	0.0151688	0.00104671	0.000490388	0.00049742	0.00298577	0.0848857	0.00293244	0.0776531	0.00794692	0.30567	0.000893313	0.00160883	0.00125663	0.0834103	0.374399	0.347644	0.00247199	0.17712	0.328161	0.0369139	0.0138589	0.496976	0.0338625	0.0337389	0.0401929	0.0163013	0.0163454	0.0304712	0.0165933	0.00883013	0.0036361	0.0118653	0.00361723	0.00260598	0.116669
k__Bacteria;p__Firmicutes;c__Bacilli;o__Bacillales;f__Staphylococcaceae;g__Staphylococcus	4.75647e-05	0.00225933	0.00330379	0.0305663	0.000764171	0.000316416	3.02288e-05	5.28723e-05	0.00417651	0.0277952	0.00041098	0.00224583	0.0105019	0.000728135	0.000345531	0.00112284	0.000882699	0.00447678	0.000116632	0.000394817	0.00387082	0.000220058	0.000149942	0.000134834	0.00982644	0.000689497	0.00023271	0.00694778	0.000333476	0.000848256	0.00019994	0.0559128	0.000844984	0.00110811	0.0012797	0.00973125	0.00942477	0.0559953	0.0181274	0.0322303	0.00301191	0.0112293	0.00439934	0.00170748	0.0095993	0.00459647	0.00131536	0.000880896	0.00299692
k__Bacteria;p__Firmicutes;c__Bacilli;o__Lactobacillales;f__Lactobacillaceae;g__Lactobacillus	0.000118912	0.00971063	7.41235e-05	0.0999485	0.000777817	0.375345	0.000211602	0.000105745	7.50272e-05	0.153394	0.00770588	0.190519	0.000125172	0.00179892	0.00115753	0.000352076	0	0	0.00114299	0.0281038	3.90992e-05	0.000137536	0.000224913	0.00121351	0	0.0140198	0.000372335	0.000110869	0.00090515	0.00900094	0.00029991	0.00128622	0.00222768	0.00259713	0.00422029	0.00486563	0.150694	0.00521937	0.00315835	0.00222912	0.000938325	0.00289347	0.00133258	0.000439067	0.436405	0.000320684	0.00150326	0.000256928	0.000337681
k__Bacteria;p__Firmicutes;c__Bacilli;o__Lactobacillales;f__Streptococcaceae;g__Streptococcus	0.708357	0.0424933	0.287726	0.648925	0.544199	0.61377	0.791073	0.00274936	0.299934	0.146901	0.710995	0.588204	0.1909	0.474458	0.58056	0.963622	0.748365	0.0349437	0.130348	0.882955	0.987566	0.530175	0.891929	0.551069	0.918964	0.532587	0.370707	0.660594	0.553047	0.583082	0.948924	0.663615	0.336649	0.305804	0.405992	0.372562	0.752845	0.345787	0.732215	0.466764	0.0552569	0.536319	0.301546	0.491999	0.541997	0.958311	0.487293	0.931951	0.73281
k__Bacteria;p__Proteobacteria;c__Gammaproteobacteria;o__Enterobacteriales;f__Enterobacteriaceae;g__	0.0272546	0.739354	0.00793121	0.0101368	0.401094	0.000873307	0.173302	0.961509	0.00739018	0.180607	0.249842	0.000481937	0.000613343	0.481954	0.370098	0.000856401	0.00781352	0.82696	0.644857	0.000323032	0.00340163	0.379105	0.0724594	0.0382256	0.0645738	0.438159	0.430699	0.0696626	0.0487828	0.0105561	0.0403152	0.0533404	0.272507	0.583974	0.51513	0.0301942	0.0279411	0.545518	0.0819689	0.459337	0.741022	0.390698	0.658823	0.487706	0.00378154	0.0171032	0.484991	0.0346486	0.0395931
k__Bacteria;p__Bacteroidetes;c__Bacteroidia;o__Bacteroidales;f__Bacteroidaceae;g__Bacteroides	0.000701579	0.0240746	0.00284846	0.000686181	0.00690483	0.00222757	0.0215683	0.018426	0.000462668	0.0196346	0.0025515	0.00371091	0.1184	0.00324091	0.00530389	0.00963927	0.145449	0.00198968	0.0965244	7.17849e-05	0.000117297	0.000247566	0.00299884	0.0198881	0.000255232	0.000131333	0.00153588	0.0124912	0.00247725	0.00749293	0.00136323	0.00945752	0.0151713	0.0184916	0.0153201	0.01778	0.00118771	0.0013399	0.00232002	0.00120227	0.000764561	0.00194573	0.00383345	0.000682993	0	0.00106895	0.000892564	0.000293632	0.0968722
k__Bacteria;p__Firmicutes;c__Clostridia;o__Clostridiales;f__Lachnospiraceae;g__	0.00158153	0.00296256	0.00645933	0.00380519	0.000436669	7.59398e-05	3.02288e-05	2.64361e-05	0.00473922	0.00284333	0.000445228	0.00211088	0.00454375	0.000142771	0.000587402	0.000133218	0.000196155	3.10887e-05	0.000186611	0.000107677	0.000156397	0.000192551	0	0.00121351	0	0	0.000139626	0.00155216	0.00509742	0.00890669	0.000154499	0.00287509	0.00176678	0.00110811	0.00106188	0.00647992	0.00109372	0.000444036	0.00058488	0.000231042	0.000208517	0.000380531	0.000164291	4.87852e-05	0.000218166	0.000427579	0.000187908	0	0.000717572
k__Bacteria;p__Firmicutes;c__Clostridia;o__Clostridiales;f__Veillonellaceae;g__Veillonella	0.000178368	0.0295658	0.0115633	6.23801e-05	0.00431211	0.000594861	0.000619691	0.000105745	0.0115167	0.000369408	0.00472627	0.000144581	0.000400551	0.00334085	0.00490653	0.000466263	0.000392311	0.000404153	0.00146956	3.58925e-05	3.90992e-05	0.000275073	3.74855e-05	0.000202252	0	0.000590997	0.000558503	0.156177	0.00138154	0.00815269	0.00112693	0.00832261	0.0108312	0.0117737	0.00795956	0.0124824	0.000948459	0.00111398	0.00132573	0.000564769	0.000498123	0.000739523	0.000474617	0.000780564	0.000145444	0.000534474	0.00314746	7.3408e-05	0.000337681
k__Bacteria;p__Actinobacteria;c__Actinobacteria;o__Actinomycetales;f__Micrococcaceae;g__Rothia	0.00252093	0.000568573	0.00113303	0.00163748	0.0011599	0.000379699	0	2.64361e-05	0.000875317	0.000302243	8.56208e-05	0.0254752	0.00138941	0.000885183	0.000863826	0.00102768	0.00127501	0	2.33263e-05	3.58925e-05	0	0	7.49709e-05	0.00424729	0.000382848	6.56663e-05	4.65419e-05	0	0.000619313	4.71254e-05	0.000127235	0.00022698	0.000921801	0.000831082	0.00165181	0.00625256	0.00867284	0.000646579	0.00412145	0.00299499	0.000173764	0.00293655	0.000912725	0.000195141	0	0.00171032	0	0.00194531	0.000717572
k__Bacteria;p__Bacteroidetes;c__Bacteroidia;o__Bacteroidales;f__Prevotellaceae;g__Prevotella	0.000582667	0.00432415	0.000942427	0.000405471	0.000723234	0.000354386	0.000211602	0.00034367	0.000125045	0.00055971	0.000445228	0.00015422	0.068707	0.000585363	0.00101932	0.000418685	0.000621159	0.00049742	0.00202939	7.17849e-05	7.81983e-05	0	0	6.74172e-05	0.000127616	6.56663e-05	0.000651587	0.000221738	0.00090515	0.000989632	0.000163587	0.0011349	0.00176678	0.00186994	0.00245957	0.00356964	0.000316153	0.000272654	0.000475702	0.000248156	0.000231685	0.000222575	0.000346836	9.75705e-05	0	0.000106895	0	7.3408e-05	4.22101e-05
k__Bacteria;p__Firmicutes;c__Bacilli;o__Bacillales;f__Planococcaceae;g__	1.18912e-05	2.99249e-05	7.41235e-05	0.0015751	2.72918e-05	1.26566e-05	3.02288e-05	0	6.25227e-05	0.000582098	6.84967e-05	9.63874e-05	0.000187758	0.000114217	3.45531e-05	0.000104671	0.000228848	0.000124355	0	7.17849e-05	0.000508289	0	0	6.74172e-05	0.000510465	0	0	0.000517388	4.76395e-05	4.71254e-05	4.54409e-05	0.00302641	3.84084e-05	3.46284e-05	2.72277e-05	0.000522941	0.000811744	0.000942603	0.000896816	0.000877103	0.000139011	0.000495408	0.000182545	0.000146356	0.00174533	0.000641368	0	3.6704e-05	0.000211051
k__Bacteria;p__Firmicutes;c__Bacilli;o__Lactobacillales;Other;Other	0	0.000194512	0.000148247	0.000202735	2.72918e-05	0	3.02288e-05	0	0.000112541	8.95536e-05	0	1.92775e-05	0	7.13857e-05	5.18296e-05	0	0	0.000870484	0.000303242	0	3.90992e-05	0	0	0	0.000127616	0	0	7.39126e-05	4.76395e-05	0	2.72645e-05	0.00022698	0.000192042	0.000277027	8.1683e-05	0.000159156	7.6902e-05	0.000116852	0.000479601	0.00032517	0.00264121	0.000394891	3.6509e-05	9.75705e-05	0.00036361	0	4.6977e-05	0	0
k__Bacteria;p__Proteobacteria;c__Gammaproteobacteria;o__Enterobacteriales;f__Enterobacteriaceae;g__Klebsiella	4.75647e-05	0.000658348	0.158709	6.23801e-05	0.000136459	0.000202506	0.00078595	0.000105745	0.157682	0.000100748	0.000342483	6.74712e-05	0.000175241	5.71086e-05	0.000483743	1.90311e-05	0.0826141	6.21775e-05	2.33263e-05	3.58925e-05	3.90992e-05	0.000467624	0.000112456	0.000471921	0	0	0.174625	0.000184781	0.000524034	0.00108388	0.000172675	0.000907922	0.000883392	0.00114274	0.000217821	0.00200082	0.000281974	0.000148012	0.0795553	0.000149749	4.63371e-05	0.000229755	5.47635e-05	0	0	0.000213789	0.0046977	0.016113	0.00016884
k__Bacteria;p__Firmicutes;c__Bacilli;o__Lactobacillales;f__Enterococcaceae;g__	4.75647e-05	0.00228925	0.00420386	9.35702e-05	5.45837e-05	1.26566e-05	7.55721e-05	5.28723e-05	0.00455165	0	5.13725e-05	1.92775e-05	0	0.000214157	0.000172765	1.90311e-05	3.26926e-05	0.118666	0.0150921	0	0	0	3.74855e-05	0.00128093	0	0	0.000418877	0.00029565	0	0.000801131	9.08818e-05	0.000605281	0.0018436	0.0077914	0.00081683	0.0009322	7.6902e-05	0.000101271	0.00127504	0.000701682	0.16752	0.00213241	0.000711926	0	0	0	0	0	4.22101e-05
k__Bacteria;p__Firmicutes;c__Clostridia;o__Clostridiales;f__Ruminococcaceae;g__	0.000285388	0.00424933	7.41235e-05	0.000265115	0.000682296	0.000531578	7.55721e-05	0.000237925	8.75317e-05	5.5971e-05	0.000273987	0.000269885	0.000550757	0.00128494	0.000777444	0.000770761	6.53851e-05	3.10887e-05	0.000373221	0.000179462	0	0	0	0	0	3.28332e-05	0.000558503	0.000110869	0.000762231	0.00127238	0.000172675	0.00181584	0.00161315	0.00110811	0.00275	0.00252376	9.39914e-05	0.000148012	0.000183262	8.98496e-05	0.000127427	0.000165136	5.47635e-05	0.000146356	7.2722e-05	0	9.39541e-05	3.6704e-05	4.22101e-05
k__Bacteria;p__Proteobacteria;c__Gammaproteobacteria;o__Enterobacteriales;f__Enterobacteriaceae;Other	3.56735e-05	0.000448873	0.000158836	6.23801e-05	0.00102344	1.26566e-05	0.000408089	0.000475851	0.000175063	0.000324632	0.000188366	0	0	0.000742412	0.000829273	1.90311e-05	0.000196155	0.00049742	0.000396548	0	0	0.000660175	0.000224913	0	0.000127616	0.000787996	0.000837755	0.000221738	0.000285837	0.000141376	7.27055e-05	7.56601e-05	0.000268859	0.000484798	0.000435643	0.000250102	3.41787e-05	0.000825751	0.000171565	0.000453526	0.000428618	0.000509768	0.000529381	0.000243926	0.000145444	0	0.000986518	0.000146816	0.000211051
k__Bacteria;p__Proteobacteria;c__Gammaproteobacteria;o__Enterobacteriales;f__Enterobacteriaceae;g__Proteus	0.000130803	0.000209474	0.000317672	1.5595e-05	0.00259272	0	0.000574348	7.93084e-05	0.000175063	0.000279855	0.00220902	0	0	0.00169898	0.00350714	0	0.000457696	0.000341976	0.000746443	0	0	0.0022556	0.000187427	0.000134834	0.00153139	0.00285649	0.00330448	0.000517388	0.000142918	4.71254e-05	0.000345351	0.000529621	0.00115225	0.00176605	0.00422937	0.000113683	0.000273429	0.00144896	0.00116586	0.00252862	0.000324359	0.00215395	0.0020445	0.00443946	0.000145444	0	0.00319444	0.00018352	8.44202e-05
k__Bacteria;p__Bacteroidetes;c__Bacteroidia;o__Bacteroidales;f__Porphyromonadaceae;g__Parabacteroides	4.75647e-05	0.000718197	3.17672e-05	0.000109165	0.00109167	3.79699e-05	3.02288e-05	0.000185053	8.75317e-05	5.5971e-05	0.000119869	6.74712e-05	0.000513206	9.994e-05	0.000138212	7.61245e-05	0.000163463	6.21775e-05	0.000909727	0	0	5.50146e-05	0	0	0	0	0.000139626	3.69563e-05	0.000142918	0.000235627	3.63527e-05	0.000378301	0.000115225	0.000588683	0.000245049	0.000431995	6.83574e-05	7.01109e-05	7.01856e-05	6.41783e-05	1.15843e-05	0.000100518	9.12725e-05	0	0	0	9.39541e-05	0	0.00227935
k__Bacteria;p__Firmicutes;c__Bacilli;o__Lactobacillales;f__Enterococcaceae;g__Enterococcus	2.37823e-05	0.00206482	0.00188485	3.11901e-05	0.000286564	0.00225288	6.04577e-05	2.64361e-05	0.00152555	1.11942e-05	0.000119869	8.67487e-05	1.25172e-05	0.0134205	0.000328254	0.000818338	0.00297502	0.00270472	0.000139958	0.000107677	0	0	0.0203921	0.000606755	0	0	0.00265289	3.69563e-05	0.000142918	0.000235627	9.997e-05	0.000378301	0.00069135	0.000831082	0.000608085	0.000659361	2.5634e-05	9.34812e-05	0.000159867	8.12925e-05	0.00275705	0.000100518	5.47635e-05	0	0	0.000534474	9.39541e-05	0	8.44202e-05
k__Bacteria;p__Firmicutes;c__Clostridia;o__Clostridiales;f__Lachnospiraceae;g__[Ruminococcus]	1.18912e-05	0.0054164	9.53016e-05	1.5595e-05	0.000218335	5.06265e-05	0	0	0	6.71652e-05	0.000291111	1.92775e-05	0.00053824	2.85543e-05	0.000863826	1.90311e-05	6.53851e-05	0.000124355	0.0111733	0	3.90992e-05	5.50146e-05	3.74855e-05	0	0	0	4.65419e-05	7.39126e-05	0.000190558	0.00122526	0.000190852	0.0011349	0.00188201	0.00162754	0.00218729	0.00229639	0.000136715	9.34812e-05	0.000116976	4.27855e-05	4.63371e-05	0.000143597	3.6509e-05	9.75705e-05	0	0.000106895	9.39541e-05	0	8.44202e-05
k__Bacteria;p__Firmicutes;c__Clostridia;o__Clostridiales;f__Clostridiaceae;g__	0	0.00421941	0	0	0.000259272	2.53133e-05	0.000105801	0	0	1.11942e-05	0.000376732	1.92775e-05	0	0.000285543	0.000621955	0	3.26926e-05	0	2.33263e-05	7.17849e-05	0	2.75073e-05	0	0	0	0	0	0	0.000238197	0.000989632	0.000136323	0.00128622	0.00153633	0.00131588	0.00106188	0.00272839	6.83574e-05	6.23208e-05	0.0114052	0.00607554	0.000115843	0.00786192	0.00388821	4.87852e-05	0	0.000320684	4.6977e-05	0	0
k__Bacteria;p__Actinobacteria;c__Actinobacteria;o__Actinomycetales;f__Corynebacteriaceae;g__Corynebacterium	1.18912e-05	1.49624e-05	2.11781e-05	4.67851e-05	1.36459e-05	5.06265e-05	3.02288e-05	0	0	0	0	0	1.25172e-05	0	0	9.51556e-06	0	0	0	3.58925e-05	3.90992e-05	0	0	0	0.000127616	0	0	0	0	0	0	7.56601e-05	3.84084e-05	0	0.000181518	0	1.70893e-05	9.34812e-05	9.74799e-05	6.41783e-05	1.15843e-05	7.17983e-05	5.47635e-05	0	7.2722e-05	0	0	0	0
k__Bacteria;p__Firmicutes;c__Bacilli;o__Bacillales;Other;Other	0	2.99249e-05	4.23563e-05	1.5595e-05	0	1.26566e-05	0	0	1.25045e-05	0.000111942	0	0	0	0	0	0	3.26926e-05	0	0	0	0	0	0	0	0	0	0	3.69563e-05	0	0	0	0	0	0	9.07589e-06	6.82097e-05	2.5634e-05	7.01109e-05	1.9496e-05	2.56713e-05	1.15843e-05	1.43597e-05	1.82545e-05	4.87852e-05	0.000218166	0	0	0	0
k__Bacteria;p__Firmicutes;c__Clostridia;o__Clostridiales;f__;g__	4.75647e-05	0.00073316	3.17672e-05	0.000202735	0.000109167	2.53133e-05	1.51144e-05	7.93084e-05	0	0	6.84967e-05	8.67487e-05	8.76205e-05	0.000114217	0.000207318	1.90311e-05	0	0	0.000139958	0	0	2.75073e-05	0	0	0	0	0.000139626	3.69563e-05	0.000238197	0.000282752	5.45291e-05	0.000453961	0.000192042	0.000242399	0.000281353	0.000454731	8.54467e-06	7.7901e-05	4.67904e-05	2.99499e-05	4.63371e-05	1.43597e-05	1.82545e-05	0	0	0	0	0	0
k__Bacteria;p__Firmicutes;c__Bacilli;o__Lactobacillales;f__Streptococcaceae;g__Lactococcus	0.000214041	5.98498e-05	0.000158836	0.000467851	0.000423023	0.000253133	9.06865e-05	0	0.000150054	0	0.00020549	0.000481937	0.000162724	4.28314e-05	3.45531e-05	0.000114187	0	3.10887e-05	0	3.58925e-05	0	0	0	0	0	3.28332e-05	0	0	0	0	0	0	7.68167e-05	0	9.07589e-06	0.000454731	0.000187983	0.000109061	5.8488e-05	1.71142e-05	0	2.15395e-05	9.12725e-05	4.87852e-05	0	0.000106895	4.6977e-05	3.6704e-05	4.22101e-05
k__Bacteria;p__Firmicutes;c__Clostridia;o__Clostridiales;f__Ruminococcaceae;g__Oscillospira	3.56735e-05	0.00297753	0.000105891	0	0.00060042	1.26566e-05	0	0	0	0.00013433	0.000239738	0.000106026	0.000137689	2.85543e-05	0.000570125	9.51556e-06	6.53851e-05	0.00024871	0.000116632	0	0	2.75073e-05	0	0	0	0	4.65419e-05	0	0.000238197	0.000754006	9.08818e-05	0.000680941	0.000998617	0.00117737	0.000735147	0.00100041	2.5634e-05	8.56911e-05	8.18832e-05	2.56713e-05	1.15843e-05	7.89782e-05	5.47635e-05	4.87852e-05	0	0	4.6977e-05	3.6704e-05	0
k__Bacteria;p__Firmicutes;c__Clostridia;o__Clostridiales;f__Clostridiaceae;g__Clostridium	0	0.00329174	2.11781e-05	0	0.000313856	1.26566e-05	6.04577e-05	0	1.25045e-05	0	0.000273987	0	2.50344e-05	0.000456869	0.000811997	0	0	0	0	0	0	5.50146e-05	0	0	0	0	4.65419e-05	0	4.76395e-05	0.000989632	0.000163587	0.00166452	0.00122907	0.000796454	0.000825906	0.0018644	8.54467e-05	0.000101271	0.000444509	0.00029522	2.31685e-05	0.000351812	0.0002008	0	0	0.000106895	0	0	0
k__Bacteria;p__Firmicutes;c__Clostridia;o__Clostridiales;f__Peptostreptococcaceae;g__	0	0.0022294	2.11781e-05	1.5595e-05	0.0010098	0	0	0	0	2.23884e-05	0.000273987	0	0	2.85543e-05	0.000345531	0	0	3.10887e-05	2.33263e-05	0	0	0	0	0.000674172	0	0	4.65419e-05	0	0	0.000895382	0.000127235	0.000756601	0.00115225	0.000796454	0.000453795	0.00122777	4.27234e-05	4.67406e-05	7.40848e-05	1.71142e-05	3.47528e-05	4.3079e-05	1.82545e-05	0	0	0	0	0	0
k__Bacteria;p__Proteobacteria;c__Gammaproteobacteria;o__Enterobacteriales;f__Enterobacteriaceae;g__Escherichia	0	0.000254362	0	0	9.55214e-05	0	0	7.93084e-05	0	3.35826e-05	0.000154118	0	0	0.000128494	0.000103659	9.51556e-06	0	0.000341976	0.000139958	0	0	0	0	0	0	0.000229832	0	3.69563e-05	0	0	1.81764e-05	7.56601e-05	0.000192042	0.000103885	3.63036e-05	2.27366e-05	3.41787e-05	0.000288234	0.000214456	0.000427855	0.00024327	0.000531308	0.000219054	0.000390282	0	0	0.00155024	0	0
k__Bacteria;p__Verrucomicrobia;c__Verrucomicrobiae;o__Verrucomicrobiales;f__Verrucomicrobiaceae;g__Akkermansia	7.1347e-05	0.00154113	2.11781e-05	3.11901e-05	0.000805109	0.000405012	0.000574348	2.64361e-05	2.50091e-05	5.5971e-05	6.84967e-05	5.78324e-05	6.25861e-05	0.0004997	0.000224595	0.000380623	9.80777e-05	0	0.000163284	0	0	2.75073e-05	0	0	0.000127616	0	0.000372335	3.69563e-05	0.000190558	0.000518379	6.36173e-05	0.00022698	0.00069135	0.000484798	0.00140676	0.00109136	3.41787e-05	5.45307e-05	8.57824e-05	2.56713e-05	2.31685e-05	5.74387e-05	1.82545e-05	0	0	0	0	3.6704e-05	0
k__Bacteria;p__Firmicutes;c__Clostridia;o__Clostridiales;f__Ruminococcaceae;g__Faecalibacterium	3.56735e-05	0.000688272	4.23563e-05	3.11901e-05	0.000122813	0.000101253	4.53432e-05	7.93084e-05	0	1.11942e-05	3.42483e-05	7.71099e-05	0.000300413	8.56629e-05	3.45531e-05	0.000114187	0	0	0.000116632	0	0	0	0	0	0.000127616	3.28332e-05	0.000139626	0	0	0.000141376	3.63527e-05	7.56601e-05	0.000192042	0.000173142	0.000372112	0.000341049	1.70893e-05	2.33703e-05	5.06896e-05	1.28357e-05	1.15843e-05	7.17983e-06	1.82545e-05	4.87852e-05	0	0	0	0	0
k__Bacteria;p__Firmicutes;c__Clostridia;o__Clostridiales;f__Lachnospiraceae;g__Dorea	0	0.00160098	0.00011648	0	9.55214e-05	0	0	0	0	2.23884e-05	0.000154118	2.89162e-05	3.75516e-05	2.85543e-05	0.000224595	1.90311e-05	3.26926e-05	0	6.9979e-05	0	0	0	0	0	0	0	9.30839e-05	0	0	0.000518379	4.54409e-05	0.000529621	0.0004609	0.000380913	0.000735147	0.00122777	3.41787e-05	6.23208e-05	2.72944e-05	8.5571e-06	0	7.17983e-06	0	0	0	0	0	0	0
k__Bacteria;p__Proteobacteria;c__Gammaproteobacteria;o__Pasteurellales;f__Pasteurellaceae;g__Haemophilus	1.18912e-05	0.000867822	1.05891e-05	1.5595e-05	0.000313856	1.26566e-05	3.02288e-05	0	0	1.11942e-05	6.84967e-05	2.89162e-05	0.000137689	0.000142771	0.000414637	1.90311e-05	0	0	2.33263e-05	3.58925e-05	3.90992e-05	0	3.74855e-05	0	0	0	0	0	0.000238197	0.000329877	3.63527e-05	0.00015132	0.000499309	0.000242399	0.000163366	0.00156882	0.0014355	4.67406e-05	5.8488e-05	1.71142e-05	0	2.87193e-05	0	4.87852e-05	0	0	0	0	0
k__Bacteria;p__Firmicutes;c__Erysipelotrichi;o__Erysipelotrichales;f__Erysipelotrichaceae;g__	0	0.00460843	4.23563e-05	1.5595e-05	4.09377e-05	1.26566e-05	6.04577e-05	0	0	0.000615681	0.000291111	3.8555e-05	7.51033e-05	0.000114217	0.000552849	9.51556e-06	6.53851e-05	0.000124355	4.66527e-05	0	0	0	0	0	0	0	0	3.69563e-05	0	0.000565504	0.000118146	0.000983582	0.000921801	0.00138514	0.00146122	0.00181893	1.70893e-05	9.34812e-05	6.62864e-05	4.27855e-05	4.63371e-05	5.74387e-05	0	0	0	0.000106895	0	0	0
k__Bacteria;p__Firmicutes;c__Clostridia;o__Clostridiales;f__Lachnospiraceae;g__Epulopiscium	0	0.00224437	0	1.5595e-05	0.000150105	0	4.53432e-05	0	0	0	0.000188366	0	0	9.994e-05	0.000570125	0	3.26926e-05	0	0	0	0	0	0	0	0	0	0	0	0.000142918	0.000754006	5.45291e-05	0.000302641	0.000652942	0.000588683	0.000517326	0.000977673	9.39914e-05	8.56911e-05	2.33952e-05	1.71142e-05	2.31685e-05	5.02588e-05	1.82545e-05	0	0	0	0	0	0
k__Bacteria;p__Bacteroidetes;c__Bacteroidia;o__Bacteroidales;f__[Barnesiellaceae];g__	1.18912e-05	0.000448873	0	0	2.72918e-05	0	0	0	1.25045e-05	0	0	9.63874e-06	3.75516e-05	2.85543e-05	0.000155489	1.90311e-05	0	0	0	0	0	0	0	0	0	0	0	0	4.76395e-05	0.000141376	2.72645e-05	0.000302641	0.000192042	0.000207771	0.000172442	0.000250102	3.41787e-05	7.7901e-06	4.67904e-05	8.5571e-06	0	2.15395e-05	0	0	0	0	0	0	0
k__Bacteria;p__Proteobacteria;c__Betaproteobacteria;o__Burkholderiales;f__Alcaligenaceae;g__Sutterella	1.18912e-05	0.000329174	2.11781e-05	0	0.000136459	1.26566e-05	0	5.28723e-05	2.50091e-05	0.00831729	5.13725e-05	1.92775e-05	0.000600826	2.85543e-05	0.000103659	1.90311e-05	0	0	4.66527e-05	0	0	0	0	0	0	0	0	7.39126e-05	0	0.000377003	0	0.000453961	0.000268859	0.000380913	9.98348e-05	0.000204629	8.54467e-06	6.23208e-05	2.72944e-05	1.71142e-05	0	1.43597e-05	1.82545e-05	0	0	0	0	0	0
k__Bacteria;p__Actinobacteria;c__Coriobacteriia;o__Coriobacteriales;f__Coriobacteriaceae;g__Collinsella	0.057042	0.000493761	7.41235e-05	1.5595e-05	6.82296e-05	2.53133e-05	1.51144e-05	0	0	0.000179107	3.42483e-05	0	0.00031293	0	3.45531e-05	0	0	9.32662e-05	0.000116632	0	0.000899281	0	0	0.0130115	0	0	9.30839e-05	3.69563e-05	0	0.000188501	0	0	0.000192042	0.000138514	8.1683e-05	0.000204629	0	3.89505e-05	3.8992e-05	4.27855e-06	0	1.43597e-05	0	0	0	0	0	0	0
k__Bacteria;p__Firmicutes;c__Clostridia;o__Clostridiales;f__Peptostreptococcaceae;Other	0	0.000433911	0	0	5.45837e-05	0	0	0	0	0	0.000479477	0	0	0	5.18296e-05	0	0	0	0	0	0	0	0	0	0	0	0	0	0	4.71254e-05	1.81764e-05	0.000302641	0.000729759	3.46284e-05	8.1683e-05	0.000159156	0.000119625	7.7901e-05	5.45888e-05	2.13928e-05	2.31685e-05	4.3079e-05	1.82545e-05	0	0	0.000106895	0	0	0
k__Bacteria;p__Firmicutes;c__Clostridia;o__Clostridiales;f__[Tissierellaceae];g__Finegoldia	0	0	0	4.67851e-05	0	0	0	0	0	1.11942e-05	0	0	0	0	0	0	0	0	0	0	0	0	0	0	0	0	0	0	0	0	0	0	0	0	0	0	8.54467e-06	2.33703e-05	1.55968e-05	4.27855e-06	0	0	0	0	0	0.000106895	0	0	0
k__Bacteria;p__Firmicutes;c__Clostridia;o__Clostridiales;f__Lachnospiraceae;g__Coprococcus	0	0.000643385	1.05891e-05	0	5.45837e-05	3.79699e-05	0	5.28723e-05	0	2.23884e-05	0	2.89162e-05	0.000187758	2.85543e-05	0.000103659	4.75778e-05	3.26926e-05	3.10887e-05	2.33263e-05	0	0	0	0	0	0	0	0	0	0	0.000235627	2.72645e-05	7.56601e-05	0.000153633	0.000207771	0.000172442	0.000272839	1.70893e-05	3.11604e-05	3.8992e-06	1.71142e-05	0	2.15395e-05	1.82545e-05	0	0	0	0	0	0
k__Bacteria;p__Firmicutes;c__Clostridia;o__Clostridiales;f__Veillonellaceae;g__Megamonas	1.18912e-05	2.99249e-05	0	0	0	0	0	0	0	0	1.71242e-05	0	2.50344e-05	2.85543e-05	1.72765e-05	0	0	0	0	0	0	0	0	0.0532596	0	0	0	0	4.76395e-05	0	9.08818e-06	0	7.68167e-05	0	0.000117987	4.54731e-05	2.5634e-05	3.11604e-05	3.50928e-05	1.71142e-05	1.15843e-05	0	1.82545e-05	0	0	0.000106895	4.6977e-05	0	0
k__Bacteria;p__Proteobacteria;c__Gammaproteobacteria;o__Enterobacteriales;f__Enterobacteriaceae;g__Citrobacter	0	4.48873e-05	2.11781e-05	0	1.36459e-05	1.26566e-05	0.00417158	2.64361e-05	2.50091e-05	0	5.13725e-05	0	0	0	6.91061e-05	0	3.26926e-05	3.10887e-05	0	0	0	0	0.000149942	0	0	0	0.00023271	0	0	0	0.000154499	7.56601e-05	0.000115225	0.000277027	2.72277e-05	9.09463e-05	1.70893e-05	1.55802e-05	4.28912e-05	2.13928e-05	1.15843e-05	7.17983e-06	0	4.87852e-05	0	0	9.39541e-05	3.6704e-05	0.00156177
k__Bacteria;p__Proteobacteria;c__Gammaproteobacteria;o__Enterobacteriales;f__Enterobacteriaceae;g__Trabulsiella	0	5.98498e-05	5.29453e-05	0	1.36459e-05	0	4.53432e-05	7.93084e-05	0	0	3.42483e-05	0	0	0	3.45531e-05	0	0	0	0	0	0	5.50146e-05	0	0	0	0	0	0	0	0	0	7.56601e-05	7.68167e-05	3.46284e-05	9.07589e-06	6.82097e-05	0	2.33703e-05	2.72944e-05	3.42284e-05	2.31685e-05	5.74387e-05	1.82545e-05	0	0	0	0.000140931	0	0
k__Bacteria;p__Firmicutes;c__Bacilli;o__Lactobacillales;f__Enterococcaceae;Other	0	0.00110722	6.35344e-05	0	1.36459e-05	0	0	0	3.75136e-05	0	3.42483e-05	0	0	0	6.91061e-05	0	0	0.000186532	2.33263e-05	0	0	0	0	0	0	0	0	3.69563e-05	0	9.42507e-05	9.08818e-06	7.56601e-05	0.000192042	0.000311656	0.000181518	0.000295575	1.70893e-05	1.55802e-05	5.06896e-05	1.71142e-05	0.000405449	2.87193e-05	1.82545e-05	0	0	0	0	0	0
k__Bacteria;p__Firmicutes;c__Bacilli;o__Lactobacillales;f__Lactobacillaceae;Other	0	0.0027082	0	0	5.45837e-05	6.32831e-05	0	2.64361e-05	0	0	0.000102745	0	1.25172e-05	7.13857e-05	0.000414637	1.90311e-05	0	0	0	3.58925e-05	0	2.75073e-05	0	0	0	0	0	0	4.76395e-05	0.000471254	2.72645e-05	0.000378301	0.000499309	0.000796454	0.000390263	0.00131872	0	3.11604e-05	3.50928e-05	4.27855e-06	2.31685e-05	1.43597e-05	1.82545e-05	0	0	0	0	0	0
k__Bacteria;p__Firmicutes;c__Clostridia;o__Clostridiales;f__Lachnospiraceae;g__Blautia	0	0.000583535	0.000127069	1.5595e-05	4.09377e-05	1.26566e-05	0	0	1.25045e-05	4.47768e-05	5.13725e-05	1.92775e-05	0.000100138	5.71086e-05	0.000103659	9.51556e-06	3.26926e-05	0	0.00818754	0	0	2.75073e-05	0	0	0	0	0	0	4.76395e-05	9.42507e-05	9.08818e-06	0.00015132	0.00023045	0.000242399	0.000136138	0.000318312	0	3.89505e-05	1.16976e-05	1.28357e-05	2.31685e-05	1.43597e-05	0	0	0	0	0	0	0
k__Bacteria;p__Proteobacteria;c__Gammaproteobacteria;o__Enterobacteriales;f__Enterobacteriaceae;g__Erwinia	5.94559e-05	7.48122e-05	5.29453e-05	0	4.09377e-05	0	4.53432e-05	5.28723e-05	3.75136e-05	3.35826e-05	3.42483e-05	0	0	2.85543e-05	1.72765e-05	0.000504325	0	9.32662e-05	0	0	0	0	0	0	0	0	0	0	0	9.42507e-05	0	0	3.84084e-05	3.46284e-05	1.81518e-05	0.000227366	8.54467e-06	5.45307e-05	1.55968e-05	1.71142e-05	1.15843e-05	1.43597e-05	0	9.75705e-05	0	0	9.39541e-05	0	0
k__Bacteria;p__Firmicutes;c__Clostridia;o__Clostridiales;f__Lachnospiraceae;g__Lachnospira	0	0.00116707	2.11781e-05	3.11901e-05	5.45837e-05	0	0	0.000105745	1.25045e-05	1.11942e-05	0.000102745	6.74712e-05	0.000550757	1.42771e-05	0.000120936	2.85467e-05	6.53851e-05	3.10887e-05	2.33263e-05	0	3.90992e-05	0	3.74855e-05	0	0	0	0	0	9.52789e-05	0.000235627	3.63527e-05	0.00022698	0.000345675	0.000207771	0.00015429	0.000818517	5.1268e-05	2.33703e-05	3.50928e-05	4.27855e-06	1.15843e-05	2.15395e-05	0	4.87852e-05	0	0	0	0	0
k__Bacteria;p__Firmicutes;c__Clostridia;o__Clostridiales;f__Ruminococcaceae;g__Ruminococcus	0	0.000359099	0	0	5.45837e-05	2.53133e-05	1.51144e-05	0	0	0	5.13725e-05	1.92775e-05	8.76205e-05	7.13857e-05	6.91061e-05	9.51556e-06	3.26926e-05	0	0	0	0	2.75073e-05	0	0	0	0	4.65419e-05	0	0.000190558	4.71254e-05	3.63527e-05	7.56601e-05	0.000153633	0.000103885	0.000117987	0.000227366	2.5634e-05	0	3.8992e-05	1.28357e-05	2.31685e-05	7.17983e-06	1.82545e-05	0	0	0	0	0	0
k__Bacteria;p__Firmicutes;c__Erysipelotrichi;o__Erysipelotrichales;f__Erysipelotrichaceae;g__Catenibacterium	0	0.000927672	0	1.5595e-05	1.36459e-05	0	0	0	0	0	0.000136993	0	0	1.42771e-05	0.000190042	0	0	0	0.0644973	0	0	0	0	0	0	0	0.000186168	3.69563e-05	4.76395e-05	0.000188501	3.63527e-05	0.000529621	0.000268859	0.000519427	0.000562705	0.000363785	8.54467e-06	1.55802e-05	3.8992e-06	2.99499e-05	4.63371e-05	0	3.6509e-05	0	0	0	0	0	0
k__Bacteria;p__Firmicutes;c__Clostridia;o__Clostridiales;f__Veillonellaceae;g__Phascolarctobacterium	1.18912e-05	0.000224437	2.11781e-05	0	2.72918e-05	0	0	0	0	0	0	3.8555e-05	0.000200275	0	6.91061e-05	9.51556e-06	0	0	0	0	0	0	0	0	0	0	0	0	0	4.71254e-05	0	0	3.84084e-05	0	6.35312e-05	6.82097e-05	0	0	2.33952e-05	0	0	1.43597e-05	1.82545e-05	0	0	0	0	0	0
k__Bacteria;p__Bacteroidetes;c__Bacteroidia;o__Bacteroidales;f__Porphyromonadaceae;g__Dysgonomonas	0	0.000703235	0	0	0.00110532	0	0	0	0	0	6.84967e-05	0	0	0	0.000120936	0	0	0	0	0	0	0	0	0	0	0	0	0	4.76395e-05	0.000282752	1.81764e-05	0.000378301	0.000384084	0.000484798	0.000181518	0.000636624	3.41787e-05	2.33703e-05	3.50928e-05	2.56713e-05	0	6.46185e-05	3.6509e-05	0	7.2722e-05	0	0	0	8.44202e-05
k__Bacteria;p__Firmicutes;c__Clostridia;o__Clostridiales;f__Lachnospiraceae;Other	0	0.000149624	1.05891e-05	0	4.09377e-05	1.26566e-05	0	0	0	0	0	0	0.00053824	0	3.45531e-05	0	0	0	4.66527e-05	0	0	0	0	0	0	0	0	0	0	4.71254e-05	0	7.56601e-05	7.68167e-05	0.000103885	9.07589e-05	9.09463e-05	1.70893e-05	7.7901e-06	2.33952e-05	4.27855e-06	0	1.43597e-05	0	4.87852e-05	0	0	0	0	0
k__Bacteria;p__Firmicutes;c__Erysipelotrichi;o__Erysipelotrichales;f__Erysipelotrichaceae;g__[Eubacterium]	0	0.00160098	7.41235e-05	1.5595e-05	4.09377e-05	0	0	0	0	3.35826e-05	0.000119869	0	3.75516e-05	2.85543e-05	8.63826e-05	0	6.53851e-05	9.32662e-05	0.0104269	3.58925e-05	0	0	0	0	0	0	0	0	0	0.000282752	1.81764e-05	0.000453961	0.000345675	0.00065794	0.000426567	0.000613887	0	0	2.72944e-05	1.28357e-05	0.000509708	1.43597e-05	0	0	0	0	0	0	0
k__Bacteria;p__Firmicutes;c__Bacilli;o__Lactobacillales;f__Leuconostocaceae;g__	0	4.48873e-05	0	0	0	0	0	5.28723e-05	6.25227e-05	4.47768e-05	1.71242e-05	9.63874e-06	0	2.85543e-05	0	0.016481	0	0	0	0	0	0	0	0	0	0	0	0	4.76395e-05	0	9.08818e-06	0	0	0	9.07589e-06	0	0	7.7901e-06	7.7984e-06	0	2.31685e-05	0	0	0	0	0	0	0	0
k__Bacteria;p__Firmicutes;c__Clostridia;o__Clostridiales;f__Clostridiaceae;Other	0	0.000254362	3.17672e-05	0	6.82296e-05	0	0	0	1.25045e-05	0	1.71242e-05	9.63874e-06	1.25172e-05	0	3.45531e-05	0	0	3.10887e-05	0	0	0	0	0	0	0	0	0	0	0	0	2.72645e-05	0.000302641	0.000153633	0.000173142	9.07589e-05	0.000113683	8.54467e-06	0	2.72944e-05	2.13928e-05	0	5.02588e-05	0	0	0	0	0	0	0
k__Bacteria;p__Firmicutes;c__Clostridia;o__Clostridiales;f__Veillonellaceae;g__Megasphaera	0	0.000284286	1.05891e-05	0	1.36459e-05	0.000126566	0	0	1.25045e-05	0	3.42483e-05	0	1.25172e-05	8.56629e-05	5.18296e-05	5.70934e-05	0	0	4.66527e-05	0	0	0	0	0	0	0	9.30839e-05	0	0	9.42507e-05	1.81764e-05	7.56601e-05	0.000153633	3.46284e-05	0.000226897	0.000113683	8.54467e-06	0	1.16976e-05	0	2.31685e-05	7.17983e-06	0	0	0	0	0	0	0
k__Bacteria;p__Firmicutes;c__Bacilli;Other;Other;Other	0	0	3.17672e-05	0	0	0	0	0	1.25045e-05	0.000201496	1.71242e-05	0	0	0	0	0	0	0	0	0	0	0	0	0	0	0	0	0	0	4.71254e-05	0	0	0	0	9.07589e-06	2.27366e-05	0	0	3.8992e-06	0	0	1.43597e-05	0	0	0	0	0	0	0
k__Bacteria;p__Fusobacteria;c__Fusobacteriia;o__Fusobacteriales;f__Fusobacteriaceae;g__Fusobacterium	0	0.000299249	0	0	2.72918e-05	0	0	2.64361e-05	0	0	3.42483e-05	0	0	0	5.18296e-05	9.51556e-06	0	0	0	0	0	2.75073e-05	0	0.0019551	0	0	0	0	0	0.000188501	2.72645e-05	0.00015132	3.84084e-05	0.000138514	8.1683e-05	9.09463e-05	8.54467e-06	1.55802e-05	3.11936e-05	1.28357e-05	0	1.43597e-05	0	0	0	0	0	0	0
k__Bacteria;p__Proteobacteria;c__Gammaproteobacteria;o__Pseudomonadales;f__Moraxellaceae;g__Acinetobacter	0	1.49624e-05	0	0	0	0	3.02288e-05	0	0	0	1.71242e-05	0	0	0	0	0	0	0	0	0	0	0	0	0	0	0	0	0	0	0	0	7.56601e-05	0	0	0	2.27366e-05	0.00551131	0	0.0130428	4.27855e-06	0.000451786	7.17983e-06	0	0	0.000799942	0	0	0.00910259	0
k__Bacteria;p__Actinobacteria;c__Actinobacteria;o__Actinomycetales;f__Propionibacteriaceae;g__Propionibacterium	1.18912e-05	1.49624e-05	0	9.35702e-05	4.09377e-05	8.85964e-05	0	0	0	2.23884e-05	0	0	0	0	0	0	0	0	0	0	0	0	0	0	0	6.56663e-05	0	0	0	0	0	0	0	0	1.81518e-05	0	8.54467e-06	0	1.9496e-05	0	2.31685e-05	1.43597e-05	0	0	0	0	0	0	0
k__Bacteria;p__Bacteroidetes;c__Bacteroidia;o__Bacteroidales;f__Rikenellaceae;g__	1.18912e-05	0.000254362	0	1.5595e-05	6.82296e-05	1.26566e-05	0	0	0	0	1.71242e-05	5.78324e-05	0	0	5.18296e-05	0	0	0	0	0	0	0	0	0	0	0	0	0	4.76395e-05	0.000141376	1.81764e-05	7.56601e-05	3.84084e-05	3.46284e-05	5.44554e-05	0.000159156	2.5634e-05	0	3.11936e-05	0	0	2.87193e-05	1.82545e-05	0	0	0	0	0	0
k__Bacteria;p__Firmicutes;c__Clostridia;o__Clostridiales;f__[Tissierellaceae];g__Peptoniphilus	0	0	0	3.11901e-05	0	0	0	0	0	0	0	0	0	0	0	0	0	0	0	0	0	0	0	6.74172e-05	0	0	0	0	0	0	0	0	0	0	0	0	0	0	0	0	0	0	0	0	0	0	0	0	0
k__Bacteria;p__Proteobacteria;c__Gammaproteobacteria;o__Pasteurellales;f__Pasteurellaceae;g__Actinobacillus	7.1347e-05	0	0	0	2.72918e-05	0	0	0	0	0	0	0	0	0	1.72765e-05	9.51556e-06	0	3.10887e-05	0	0	0	0	0	0	0	0	0	0	0	0	0	0	0	3.46284e-05	9.07589e-06	6.82097e-05	1.70893e-05	0	0	0	0	0	0	0	0	0	4.6977e-05	3.6704e-05	4.22101e-05
k__Bacteria;p__Firmicutes;c__Clostridia;o__Clostridiales;f__[Tissierellaceae];g__Anaerococcus	0	1.49624e-05	0	0	0	0	0	0	0	0	0	0	0	0	0	0	0	0	0	0	0	0	0	0	0	0	0	0	0	0	0	0	0	0	0	0	0	0	0	0	0	0	0	0	0	0	0	0	0
k__Bacteria;p__Firmicutes;c__Bacilli;o__Lactobacillales;f__;g__	0	0.000239399	1.05891e-05	0	2.72918e-05	0	4.53432e-05	0	0	2.23884e-05	0	0	0	0	1.72765e-05	0	0	0	0	0	0	0	0	0	0	0	0	0	0	0	9.08818e-06	0	0	3.46284e-05	3.63036e-05	9.09463e-05	0	7.7901e-06	0	0	0	0	0	0	0	0	0	0	0
k__Bacteria;p__Firmicutes;c__Clostridia;o__Clostridiales;f__Lachnospiraceae;g__Clostridium	0	0.000134662	0	0	0	0	0	0	0	0	3.42483e-05	0	0	2.85543e-05	1.72765e-05	0	0	0	0	0	0	0	0	0	0	0	0	0	0	9.42507e-05	0	7.56601e-05	7.68167e-05	6.92569e-05	6.35312e-05	9.09463e-05	0	7.7901e-06	0	0	0	0	0	0	0	0	0	0	0
k__Bacteria;p__Firmicutes;c__Clostridia;o__Clostridiales;f__Lachnospiraceae;g__Roseburia	0	0.000164587	0	0	1.36459e-05	0	0	0	0	0	3.42483e-05	0	0.000112655	0	0	0	0	0	0	0	0	0	0	0	0	0	0	3.69563e-05	4.76395e-05	0	0	0	7.68167e-05	3.46284e-05	3.63036e-05	6.82097e-05	2.5634e-05	7.7901e-06	0	0	0	0	0	0	0	0	0	0	0
k__Bacteria;p__Firmicutes;c__Clostridia;o__Clostridiales;f__Veillonellaceae;g__Dialister	0	0.000134662	0	0	2.72918e-05	2.53133e-05	0	0	0	0	1.71242e-05	0	7.51033e-05	2.85543e-05	5.18296e-05	0	0	0	0	0	0	0	0	0	0	0	0	0	0	0	0	0	7.68167e-05	3.46284e-05	3.63036e-05	9.09463e-05	0	7.7901e-06	0	0	0	0	0	0	0	0	0	0	0
k__Bacteria;p__Firmicutes;c__Bacilli;o__Lactobacillales;f__Carnobacteriaceae;g__Granulicatella	0	8.97747e-05	2.11781e-05	0	0	1.26566e-05	0	0	2.50091e-05	0	0	0	0	1.42771e-05	1.72765e-05	0	0.00013077	3.10887e-05	0	0	0	0	0	0	0	0	0	0	0	4.71254e-05	9.08818e-06	0	3.84084e-05	3.46284e-05	4.53795e-05	4.54731e-05	0	1.55802e-05	0	0	1.15843e-05	0	0	0	0	0	0	0	0
k__Bacteria;p__Firmicutes;c__Clostridia;o__Clostridiales;f__Veillonellaceae;g__Acidaminococcus	0	0.000224437	6.35344e-05	0	0	0	0	0	0	5.5971e-05	0	0	0	0	3.45531e-05	0	3.26926e-05	6.21775e-05	9.33053e-05	0	0	0	0	0	0	0	0	0	0	4.71254e-05	9.08818e-06	0.00015132	3.84084e-05	0.000103885	9.07589e-06	0.000113683	0	0	3.8992e-06	0	0	0	0	0	0	0	0	0	0
k__Bacteria;p__Firmicutes;c__Bacilli;o__Lactobacillales;f__Lactobacillaceae;g__	0	0.0001197	0	0	0	0	0	0	0	0	0	0	0	0	1.72765e-05	0	0	0	0	0	0	0	0	0	0	0	0	0	0	9.42507e-05	0	0	3.84084e-05	0	9.07589e-06	4.54731e-05	8.54467e-06	0	0	0	0	0	0	0	0	0	0	0	0
k__Bacteria;p__Firmicutes;c__Bacilli;o__Turicibacterales;f__Turicibacteraceae;g__Turicibacter	0	4.48873e-05	0	0	1.36459e-05	0	1.51144e-05	0	0	0	0	0	0	2.85543e-05	1.72765e-05	0	0	0	0	0	0	0	0	0	0	0	0	0	0	0	0	0	3.84084e-05	3.46284e-05	2.72277e-05	0	0	0	7.7984e-06	0	0	0	0	0	0	0	0	0	0
k__Bacteria;p__Firmicutes;c__Erysipelotrichi;o__Erysipelotrichales;f__Erysipelotrichaceae;g__Coprobacillus	0	0.000179549	0	0	0	0	0	0	0	0	1.71242e-05	0	0	0	0	0	0	0	0	0	0	0	0	0	0	0	0	0	0	0.000141376	0	0	3.84084e-05	0	2.72277e-05	4.54731e-05	0	0	0	8.5571e-06	0	0	0	0	0	0	0	0	0
k__Bacteria;p__Proteobacteria;c__Gammaproteobacteria;o__Enterobacteriales;f__Enterobacteriaceae;g__Enterobacter	0	0	0	0	0	0	0	2.64361e-05	0	0	1.71242e-05	0	0	0	0	0	0	0	0	0	0	0	3.74855e-05	0	0	0	0	0	0	0	0	0	0	0	0	0	1.70893e-05	7.7901e-06	3.8992e-06	1.28357e-05	0	0	0	0	0	0	0	0	4.22101e-05
k__Bacteria;p__Actinobacteria;c__Coriobacteriia;o__Coriobacteriales;f__Coriobacteriaceae;g__Eggerthella	0	0.000239399	0	0	0	0	0	0	0	1.11942e-05	0	9.63874e-06	0	0	3.45531e-05	0	0	0	2.33263e-05	0	0	0	0	0	0	0	0	0	0	4.71254e-05	0	0	0	3.46284e-05	3.63036e-05	2.27366e-05	0	0	0	4.27855e-06	0	0	0	0	0	0	0	0	0
k__Bacteria;p__Firmicutes;c__Bacilli;o__Gemellales;f__Gemellaceae;g__	0	4.48873e-05	0	0	1.36459e-05	0	1.51144e-05	0	0	0	0	0	1.25172e-05	0.00371206	1.72765e-05	9.51556e-06	0	0	0	0	0	0	0	0	0	0	0	0	0	0	0	0	0	0	9.07589e-06	2.27366e-05	0	0	0	0	0	0	0	0	7.2722e-05	0	0	0	0
k__Bacteria;p__Firmicutes;c__Bacilli;o__Lactobacillales;f__Leuconostocaceae;g__Leuconostoc	0	0	0	0	0	0	0	0	0	0	0	0	0	0	1.72765e-05	0	0	0	0	0	0	0	0	0	0	0	0	0	0	0	0	0	0	0	9.07589e-06	0	0	0	0	0	0	0	0	0	0	0	0	0	0
k__Bacteria;p__Proteobacteria;c__Deltaproteobacteria;o__Desulfovibrionales;f__Desulfovibrionaceae;g__Bilophila	0	0	0	0	0	0	0	0	0	0	0	0	0	1.42771e-05	1.72765e-05	0	0	3.10887e-05	0	0	0	0	0	0	0	0	0	0	0	0	0	0	0	0	9.07589e-06	0	0	7.7901e-06	7.7984e-06	0	0	0	0	0	0	0	0	0	0
k__Bacteria;p__Bacteroidetes;c__Bacteroidia;o__Bacteroidales;f__[Odoribacteraceae];g__Odoribacter	0	2.99249e-05	0	0	1.36459e-05	0	0	2.64361e-05	0	0	0	9.63874e-06	0	1.42771e-05	0	0	0	0	0	0	0	0	0	0	0	0	0	0	0	4.71254e-05	0	0	3.84084e-05	0	0	0	0	0	1.55968e-05	4.27855e-06	0	0	0	0	0	0	0	0	0
k__Bacteria;p__Firmicutes;c__Bacilli;o__Lactobacillales;f__Streptococcaceae;Other	0	0	0	0	0	0	0	0	0	1.11942e-05	0	9.63874e-06	0	0	0	0.000770761	0	0	0	0	0	0	0	0	0	0	0	0	0	0	0	0	0	0	0	0	4.27234e-05	0	0	0	0	0	0	0	0	0	0	0	0
k__Bacteria;p__Actinobacteria;c__Actinobacteria;o__Actinomycetales;f__Actinomycetaceae;g__Actinomyces	0	2.99249e-05	0	6.23801e-05	0	0	0	0	0	0	1.71242e-05	0	0	0	0	0	0	0	0	0	0	0	0	0	0	0	0	0	0	0	9.08818e-06	0	0	3.46284e-05	2.72277e-05	0	0	0	0	0	0	0	0	0	0	0	0	0	0
k__Bacteria;p__Bacteroidetes;c__Bacteroidia;o__Bacteroidales;f__[Paraprevotellaceae];g__Paraprevotella	0	0	0	0	0	0	0	0	0	0	0	0	0	0	0	0	0	0	0	0	0	0	0	0	0	0	0	0	0	0	0	0	0	0	0	0	0	7.7901e-06	0	0	0	0	0	0	0	0	0	0	0
k__Bacteria;p__Bacteroidetes;c__Bacteroidia;o__Bacteroidales;f__[Paraprevotellaceae];g__[Prevotella]	0	1.49624e-05	0	0	0	0	0	0	0	0	0	0	0	0	0	0	0	0	0	0	0	0	0	0	0	0	0	0	0	0	0	0	0	0	0	2.27366e-05	0	0	0	4.27855e-06	1.15843e-05	0	0	0	0	0	0	0	0
k__Bacteria;p__Actinobacteria;c__Coriobacteriia;o__Coriobacteriales;f__Coriobacteriaceae;g__	0	1.49624e-05	0	0	0	0	0	0	0	1.11942e-05	0	0	0	0	1.72765e-05	0	3.26926e-05	0	0	0	0	0	0	0	0	0	0	0	0	0	0	0	0	0	1.81518e-05	0	0	0	0	0	0	0	0	0	0	0	0	0	0
k__Bacteria;p__Firmicutes;c__Clostridia;o__Clostridiales;f__Veillonellaceae;Other	0	2.99249e-05	0	0	0	1.26566e-05	0	0	0	0	0	0	0	0	1.72765e-05	1.90311e-05	0	0	0	0	0	0	0	0	0	0	0	0.000258694	4.76395e-05	0	9.08818e-06	0	0	0	0	0	0	0	0	0	0	0	0	0	0	0	0	0	0
k__Bacteria;p__Proteobacteria;c__Betaproteobacteria;o__Neisseriales;f__Neisseriaceae;g__Neisseria	2.37823e-05	0	0	0	0	5.06265e-05	0	0	0	0	1.71242e-05	0	0	0	0	9.51556e-06	0	0	0	0	0	0	0	0	0	0	0	0	4.76395e-05	0	0	0	0	0	0	0	2.5634e-05	0	0	0	0	0	0	0	0	0	0	0	0
k__Bacteria;p__Synergistetes;c__Synergistia;o__Synergistales;f__Synergistaceae;g__	0	1.49624e-05	0	0	0	0	0	0	0	0	0	0	0	0	3.45531e-05	0	0	0	0	0	0	0	0	0	0	0	0	0	0	4.71254e-05	0	0	0	0	2.72277e-05	6.82097e-05	0	0	0	8.5571e-06	0	0	0	0	0	0	0	0	0
k__Bacteria;p__Cyanobacteria;c__Chloroplast;o__Streptophyta;f__;g__	0	8.97747e-05	0	0	0	0	0	0	0	0	0	0	0	0	0	0	0	0.000124355	0	0	0	0	0	0	0	0	0	0	0	0.000141376	0	0	0	0	0	0	0	0	0	0	1.15843e-05	0	0	0	0	0	0	0	0
k__Bacteria;p__Firmicutes;c__Clostridia;o__Clostridiales;Other;Other	0	0	0	0	4.09377e-05	1.26566e-05	0	0	0	0	0	0	0	0	6.91061e-05	0	0	0	4.66527e-05	0	0	0	0	0	0	0	0	0	0	0	9.08818e-06	0	0	3.46284e-05	3.63036e-05	9.09463e-05	8.54467e-06	0	0	4.27855e-06	0	7.17983e-06	1.82545e-05	0	0	0	0	0	0
k__Bacteria;p__Firmicutes;c__Clostridia;o__Clostridiales;f__Christensenellaceae;g__	0	1.49624e-05	0	0	0	1.26566e-05	0	0	0	0	0	0	0	0	0	0	0	0	0	0	0	0	0	0	0	0	0	0	0	0	0	0	0	0	0	0	0	7.7901e-06	3.8992e-06	0	0	0	0	0	0	0	0	0	0
k__Bacteria;p__Firmicutes;c__Clostridia;o__Clostridiales;f__Eubacteriaceae;g__Pseudoramibacter_Eubacterium	0	5.98498e-05	0	0	0	0	0	0	0	0	0	0	0	0	1.72765e-05	0	0	3.10887e-05	0.00128295	0	0	0	0	0	0	0	0	0	0	0	0	0	3.84084e-05	6.92569e-05	9.07589e-06	4.54731e-05	0	7.7901e-06	0	0	0	0	0	0	0	0	0	0	0
k__Bacteria;p__Firmicutes;c__Clostridia;o__Clostridiales;f__Lachnospiraceae;g__Anaerostipes	0	0	0	0	0	0	0	0	0	0	0	9.63874e-06	0	1.42771e-05	0	0	0	0	0	0	0	0	0	0	0	0	0	0	0	0	0	0	0	0	0	2.27366e-05	0	0	0	0	0	0	0	0	0	0	0	0	0
k__Bacteria;p__Firmicutes;c__Clostridia;o__Clostridiales;f__Veillonellaceae;g__Selenomonas	0	0	0	0	0	0	0	0	0	0	0	0	0	0	0	0	0	0	0	0	0	0	0	0.000134834	0	0	0	0	0	0	0	0	0	0	0	0	0	0	0	0	0	0	0	0	0	0	0	0	0
k__Bacteria;p__Actinobacteria;c__Actinobacteria;o__Bifidobacteriales;f__Bifidobacteriaceae;Other	0	0	0	0	0	0	0	0	0	0	0	0	0	0	0	9.51556e-06	0	0	0	0	0	0	0	0	0	0	0	0	0	0	0	0	0	0	0	0	0	0	0	0	0	0	0	0	0	0	0	0	0
k__Bacteria;p__Bacteroidetes;c__Bacteroidia;o__Bacteroidales;f__S24-7;g__	0	0	0	0	0	1.26566e-05	0	0	0	0	0	0	1.25172e-05	0	0	0	0	0	0	0	0	0	0	0	0	0	4.65419e-05	0	0	4.71254e-05	0	0	0	0	0	2.27366e-05	0	7.7901e-06	0	4.27855e-06	0	0	0	0	0	0	0	0	0
k__Bacteria;p__Bacteroidetes;c__Bacteroidia;o__Bacteroidales;f__[Odoribacteraceae];g__Butyricimonas	0	1.49624e-05	0	0	0	0	0	0	0	0	0	0	0	0	1.72765e-05	0	0	0	0	0	0	0	0	0	0	0	0	0	0	0	0	0	0	0	1.81518e-05	6.82097e-05	0	0	7.7984e-06	8.5571e-06	0	0	1.82545e-05	0	0	0	0	0	0
k__Bacteria;p__Bacteroidetes;c__Flavobacteriia;o__Flavobacteriales;f__[Weeksellaceae];g__Cloacibacterium	1.18912e-05	0	0	0	0	0	0	0	0	0	0	0	0	0	0	0	0	0	0	0	0	0	0	0	0	0	0	0	0	0	0	0	0	0	0	0	0	0	0	0	0	0	0	0	0	0	0	0	0.00012663
k__Bacteria;p__Firmicutes;c__Clostridia;o__Clostridiales;f__Ruminococcaceae;g__Anaerotruncus	0	0	2.11781e-05	0	2.72918e-05	0	0	0	0	0	0	0	0	2.85543e-05	0	0	0	0	0	0	0	0	0	0	0	0	0	0	0	0	0	0	0	0	0	0	0	0	0	0	0	0	0	0	0	0	0	0	0
k__Bacteria;p__Proteobacteria;c__Alphaproteobacteria;o__Sphingomonadales;f__Sphingomonadaceae;g__Sphingobium	0	0	0	0	0	0	0	0	0	0	0	0	0	0	0	0	0	0	0	0	0	0	0	0	0	0	0	0	0	0	0	0	0	0	0	0	0	0	0	0	1.15843e-05	0	0	0	0	0	0	0	0
k__Bacteria;p__Proteobacteria;c__Epsilonproteobacteria;o__Campylobacterales;f__Campylobacteraceae;g__Campylobacter	0	2.99249e-05	0	0	0	0	0	0	0	0	0	0	0	0	0	0	0	0	0	0	0	0	0	0	0	0	0	0	0	0	0	0	0	0	2.72277e-05	0	0	0	1.55968e-05	4.27855e-06	0	0	0	0	0	0	0	0	0
k__Bacteria;p__Tenericutes;c__Mollicutes;o__RF39;f__;g__	0	0	0	0	1.36459e-05	0	0	0	0	0	0	0	0	0	0	0	0	0	0	0	0	0	0	0	0	0	0	0	0	4.71254e-05	0	0	0	0	0	2.27366e-05	0	0	0	0	0	0	0	0	0	0	0	0	0
k__Bacteria;p__Actinobacteria;c__Actinobacteria;o__Actinomycetales;f__Microbacteriaceae;g__	0	2.99249e-05	0	0	0	0	0	0	0	0	0	0	0	0	0	0	0	0	0	0	0	0	0	0	0	0	0	0	0	0	0	0	0	0	0	2.27366e-05	0	0	0	0	0	7.17983e-06	0	0	0	0	0	0	0
k__Bacteria;p__Bacteroidetes;c__Bacteroidia;o__Bacteroidales;f__;g__	0	0	0	0	0	0	0	0	0	0	0	0	0	0	0	0	0	0	0	0	0	0	0	0	0	0	0	0	0	0	0	0	0	0	0	0	0	0	0	0	0	0	0	0	0	0	0	0	0
k__Bacteria;p__Bacteroidetes;c__Bacteroidia;o__Bacteroidales;f__[Paraprevotellaceae];g__CF231	0	0	0	0	0	0	0	0	0	0	0	0	0	0	0	0	0	0	0	0	0	0	0	0	0	0	0	0	4.76395e-05	0	0	0	0	0	9.07589e-06	0	0	0	0	0	0	0	0	0	0	0	0	0	0
k__Bacteria;p__Firmicutes;c__Bacilli;o__Bacillales;f__Bacillaceae;g__Bacillus	0	0	0	0	0	0	0	0	0	0	0	0	0	0	0	0	0	0	0	0	0	0	0	0	0	0	0	0	0	0	0	0	0	0	0	0	0	0	0	0	1.15843e-05	0	0	0	0	0	0	0	0
k__Bacteria;p__Firmicutes;c__Clostridia;o__Clostridiales;f__Peptostreptococcaceae;g__Peptostreptococcus	0	0	0	0	0	0	0	0	0	0	0	0	0	0	0	0	0	0	0	0	0	0	0	0	0	0	0	0	0	0	0	0	3.84084e-05	0	9.07589e-06	0	0	0	0	0	0	0	0	0	0	0	0	0	0
k__Bacteria;p__Lentisphaerae;c__[Lentisphaeria];o__Victivallales;f__Victivallaceae;g__	0	2.99249e-05	0	1.5595e-05	0	0	0	0	0	0	0	0	0	0	0	0	0	0	0	0	0	0	0	0	0	0	0	0	4.76395e-05	0	0	0	0	0	0	0	0	0	0	0	0	0	0	0	0	0	0	0	0
k__Bacteria;p__Proteobacteria;c__Betaproteobacteria;o__Burkholderiales;f__Comamonadaceae;g__	0	0	0	0	0	1.26566e-05	0	0	0	0	0	0	0	0	0	0	0	0	0	0	0	0	0	0	0	0	0	0	0	0	0	0	0	0	0	0	0	0	0	4.27855e-06	0	0	0	0	0	0	0	0	0
k__Bacteria;p__Proteobacteria;c__Betaproteobacteria;o__Burkholderiales;f__Comamonadaceae;g__Comamonas	0	0	0	0	0	5.06265e-05	0	0	0	0	0	0	0	0	0	0	0	0	0	0	0	0	0	0	0	0	0	0	0	0	0	0	0	0	0	0	0	0	0	0	0	0	0	0	0	0	0	0	0
k__Bacteria;p__Proteobacteria;c__Gammaproteobacteria;o__Pseudomonadales;f__Moraxellaceae;g__Enhydrobacter	0	0	0	0	0	0	0	0	0	0	0	0	0	0	0	0	0	0	0	0	0	0	0	0	0	0	0	0	0	0	0	0	0	0	0	0	8.54467e-06	0	0	0	0	0	0	0	0	0	0	0	0
k__Bacteria;p__Proteobacteria;c__Gammaproteobacteria;o__Pseudomonadales;f__Pseudomonadaceae;g__Pseudomonas	0	0	0	3.11901e-05	0	0	1.51144e-05	0	0	0	0	0	1.25172e-05	0	0	0	0	0	0	0	0	0	0	0	0	0	0	0	0	0	0	0	0	0	0	0	8.54467e-06	0	3.8992e-06	0	0	1.43597e-05	0	0	0	0	0	0	0
k__Bacteria;p__TM7;c__TM7-3;o__;f__;g__	0	0	0	0	0	0	0	0	0	0	0	0	0	0	0	0	0	0	0	0	0	0	0	0	0	0	0	0	0	0	9.08818e-06	0	0	0	9.07589e-06	0	0	1.55802e-05	0	0	0	0	0	0	0	0	0	0	0
k__Bacteria;p__Actinobacteria;c__Actinobacteria;o__Actinomycetales;f__Micrococcaceae;g__Arthrobacter	0	0	1.05891e-05	0	0	0	0	0	0	0	0	0	0	0	0	0	0	0	0	0	0	0	0	0	0	0	0	0	0	0	0	0	0	0	0	0	0	0	0	0	0	0	0	0	0	0	0	0	0
k__Bacteria;p__Actinobacteria;c__Coriobacteriia;o__Coriobacteriales;f__Coriobacteriaceae;g__Atopobium	0	4.48873e-05	0	0	0	0	0	0	0	0	0	0	0	1.42771e-05	1.72765e-05	0	0	0	0	0	0	0	0	0	0	0	0	0	0	0	9.08818e-06	7.56601e-05	0	0	0	0	0	0	0	0	0	0	0	0	0	0	0	0	0
k__Bacteria;p__Bacteroidetes;c__Bacteroidia;o__Bacteroidales;f__[Paraprevotellaceae];g__	0	1.49624e-05	0	0	0	0	0	0	0	0	0	0	0	0	0	0	0	0	0	0	0	0	0	0	0	0	0	0	0	0	0	0	0	0	0	0	0	0	0	0	0	0	0	0	0	0	0	0	0
k__Bacteria;p__Bacteroidetes;c__Cytophagia;o__Cytophagales;f__Cytophagaceae;g__	0	0	0	0	0	0	0	0	0	0	0	0	0	0	0	0	0	0	0	0	0	0	0	0	0	0	0	0	0	0	0	0	0	0	0	0	0	0	0	0	0	0	0	0	0	0	0	0	0
k__Bacteria;p__Bacteroidetes;c__Flavobacteriia;o__Flavobacteriales;f__Flavobacteriaceae;g__Flavobacterium	0	0	0	0	0	0	0	0	0	0	0	0	0	0	0	0	0	0	0	0	0	0	0	0	0	0	0	0	0	0	0	0	0	0	0	0	0	0	0	0	0	0	0	0	0	0	0	0	0
k__Bacteria;p__Bacteroidetes;c__Flavobacteriia;o__Flavobacteriales;f__[Weeksellaceae];g__Chryseobacterium	0	0	1.05891e-05	0	0	0	0	0	0	0	0	0	0	0	0	0	0	0	0	0	0	0	0	0	0	0	0	0	0	0	9.08818e-06	0	0	0	0	0	0	0	0	0	0	0	0	0	0	0	0	0	0
k__Bacteria;p__Cyanobacteria;c__4C0d-2;o__YS2;f__;g__	0	0	0	0	0	0	0	0	0	0	0	0	0	0	0	0	0	0	0	0	0	0	0	0	0	0	0	0	9.52789e-05	0	0	0	0	0	0	0	0	0	0	0	0	0	0	0	0	0	0	0	0
k__Bacteria;p__Firmicutes;c__Bacilli;o__Bacillales;f__Planococcaceae;Other	0	0	0	1.5595e-05	0	0	0	0	0	3.35826e-05	0	0	0	0	1.72765e-05	0	0	0	0	0	0	0	0	0	0	0	0	0	0	0	0	0	0	0	0	0	0	0	0	0	0	0	0	0	0	0	0	0	0
k__Bacteria;p__Firmicutes;c__Clostridia;o__Clostridiales;f__Peptococcaceae;g__	0	0	0	0	0	0	0	0	0	0	0	0	0	0	1.72765e-05	0	0	0	0	0	0	0	0	0	0	0	0	0	0	0	0	0	0	0	0	0	0	0	0	0	0	0	0	0	0	0	0	0	0
k__Bacteria;p__Firmicutes;c__Clostridia;o__Clostridiales;f__[Tissierellaceae];g__WAL_1855D	0	0	0	0	0	0	0	0	0	0	0	0	0	0	0	0	0	0	0	0	0	0	0	0	0	0	0	0	0	0	0	0	0	0	0	0	0	0	0	0	0	0	0	0	0	0	0	0	0
k__Bacteria;p__Firmicutes;c__Erysipelotrichi;o__Erysipelotrichales;f__Erysipelotrichaceae;g__Holdemania	0	0	0	0	0	0	0	0	0	0	0	0	0	0	0	0	0	0	0	0	0	0	0	0	0	0	0	0	0	0	0	0	0	0	0	0	0	0	0	0	0	0	0	0	0	0	0	0	0
k__Bacteria;p__Proteobacteria;c__Alphaproteobacteria;o__Sphingomonadales;f__Sphingomonadaceae;g__Sphingomonas	0	0	0	0	0	0	0	0	0	0	0	0	0	0	0	0	0	0	0	0	0	0	0	0	0	0	0	0	0	0	0	0	0	0	0	0	0	0	0	0	0	0	0	0	0	0	0	0	0
k__Bacteria;p__Proteobacteria;c__Betaproteobacteria;o__Rhodocyclales;f__Rhodocyclaceae;g__Methyloversatilis	2.37823e-05	0	0	0	0	0	0	0	0	0	0	0	0	0	0	0	0	0	0	0	0	0	0	0	0	0	0	0	0	0	0	0	0	0	0	0	0	7.7901e-06	0	0	0	0	0	0	0	0	0	0	0
k__Bacteria;p__Proteobacteria;c__Gammaproteobacteria;Other;Other;Other	0	0	0	0	0	0	0	0	0	0	0	0	0	0	0	0	0	0	0	0	0	0	0	0	0	0	0	0	0	0	0	0	0	0	0	0	0	0	7.7984e-06	9.84067e-05	2.31685e-05	7.89782e-05	0	0	0	0	0	0	0
k__Bacteria;p__Proteobacteria;c__Gammaproteobacteria;o__Enterobacteriales;f__Enterobacteriaceae;g__Serratia	0	0	0	0	0	0	0	0	0	0	0	0	0	0	0	0	0	0	0	0	0	0	0	0	0	0	0	0	0	0	0	0	3.84084e-05	0	0	0	0	0	0	0	0	0	0	0	0	0	0	0	0
k__Bacteria;p__Proteobacteria;c__Gammaproteobacteria;o__Xanthomonadales;f__Xanthomonadaceae;g__Stenotrophomonas	0	0	1.05891e-05	0	0	0	0	0	1.25045e-05	0	0	0	0	0	1.72765e-05	0	0	0	0	0	0	0	0	0	0	0	0	0	0	0	0	0	0	0	0	0	8.54467e-06	0	0	0	2.31685e-05	0	0	0	0	0	0	0	0
k__Bacteria;Other;Other;Other;Other;Other	0	1.49624e-05	0	0	0	0	0	0	0	0	0	0	0	0	0	0	0	0	0	0	0	0	0	0	0	0	0	0	0	0	0	0	0	0	0	0	0	0	0	0	0	0	0	0	0	0	0	0	0
k__Bacteria;p__Actinobacteria;c__Actinobacteria;o__Actinomycetales;f__ACK-M1;g__	0	0	0	0	0	0	0	0	0	0	0	0	0	0	0	0	0	0	0	0	0	0	0	0	0	0	0	0	0	0	0	0	0	0	0	0	0	0	0	0	0	0	0	0	0	0	0	0	0
k__Bacteria;p__Actinobacteria;c__Actinobacteria;o__Actinomycetales;f__Actinomycetaceae;g__Actinobaculum	0	0	0	3.11901e-05	0	0	0	0	0	0	0	0	0	0	0	0	0	0	0	0	0	0	0	0	0	0	0	0	0	0	0	0	0	0	0	0	0	0	0	0	0	0	0	0	0	0	0	0	0
k__Bacteria;p__Actinobacteria;c__Actinobacteria;o__Actinomycetales;f__Dermabacteraceae;g__Dermabacter	0	0	0	3.11901e-05	0	0	0	0	0	0	0	0	0	0	0	0	0	0	0	0	0	0	0	6.74172e-05	0	0	0	0	0	0	0	0	3.84084e-05	0	0	0	8.54467e-06	0	0	0	0	0	0	0	0	0	0	0	0
k__Bacteria;p__Actinobacteria;c__Actinobacteria;o__Actinomycetales;f__Dietziaceae;g__Dietzia	0	0	0	0	0	0	0	0	0	0	0	0	0	0	0	0	0	0	0	0	0	0	0	0	0	0	0	0	0	0	0	0	0	0	0	0	0	0	0	0	0	0	0	0	0	0	0	0	0
k__Bacteria;p__Actinobacteria;c__Actinobacteria;o__Actinomycetales;f__Geodermatophilaceae;Other	0	0	0	0	0	0	0	0	0	0	0	0	0	0	0	0	0	0	0	0	0	0	0	0	0	0	0	0	0	0	0	0	0	0	0	0	0	0	0	0	0	0	0	0	0	0	0	0	0
k__Bacteria;p__Actinobacteria;c__Actinobacteria;o__Actinomycetales;f__Micrococcaceae;g__Micrococcus	0	0	0	0	0	0	0	0	0	0	0	0	0	0	0	0	0	0	0	0	0	0	0	0	0	0	0	0	0	0	0	0	0	0	0	0	0	0	0	0	0	0	0	0	0	0	0	0	0
k__Bacteria;p__Bacteroidetes;c__Bacteroidia;o__Bacteroidales;f__Porphyromonadaceae;g__Porphyromonas	0	0	0	0	0	0	0	0	0	0	0	0	0	0	1.72765e-05	0	0	0	0	0	0	0	0	0	0	0	0	0	0	0	0	0	0	0	0	2.27366e-05	0	7.7901e-06	0	0	0	0	0	0	0	0	0	0	0
k__Bacteria;p__Firmicutes;Other;Other;Other;Other	0	0	0	0	0	0	0	0	0	0	0	0	0	0	0	0	0	0	0	0	0	0	0	0	0	0	0	0	0	0	0	0	0	0	0	0	0	0	0	0	0	7.17983e-06	0	0	0	0	0	0	0
k__Bacteria;p__Firmicutes;c__Bacilli;o__Bacillales;f__Bacillaceae;g__Anaerobacillus	0	0	0	0	0	0	0	0	0	0	0	0	0	0	0	0	0	0	0	0	0	0	0	0	0	0	0	0	0	0	0	0	0	0	0	0	0	0	0	0	0	0	0	0	0	0	0	0	0
k__Bacteria;p__Firmicutes;c__Bacilli;o__Bacillales;f__Staphylococcaceae;g__Macrococcus	0	0	0	0	0	0	0	0	0	0	0	0	0	0	0	0	0	0	0	0	0	0	0	0	0	0	0	0	0	0	0	0	0	0	0	0	0	1.55802e-05	0	0	0	0	0	0	0	0	0	0	0
k__Bacteria;p__Firmicutes;c__Bacilli;o__Lactobacillales;f__Carnobacteriaceae;Other	0	0	0	0	0	0	0	0	0	0	0	0	0	0	0	0	0	0	0	0	0	0	0	0	0	0	0	0	0	0	0	0	0	0	0	0	0	0	0	0	0	0	0	0	0	0	0	0	0
k__Bacteria;p__Firmicutes;c__Clostridia;o__Clostridiales;f__Dehalobacteriaceae;g__Dehalobacterium	0	0	0	0	0	0	0	0	0	0	0	0	0	0	0	0	0	0	0	0	0	0	0	0	0	0	0	0	0	0	0	0	0	0	0	0	0	0	0	0	0	0	0	0	0	0	0	0	0
k__Bacteria;p__Firmicutes;c__Clostridia;o__Clostridiales;f__Lachnospiraceae;g__Lachnobacterium	0	4.48873e-05	0	0	0	0	0	0	0	0	0	0	0	0	0	0	0	0	0	0	0	0	0	0	0	0	0	0	0	0	0	0	0	0	0	0	0	0	0	0	0	0	0	0	0	0	0	0	0
k__Bacteria;p__Firmicutes;c__Clostridia;o__Clostridiales;f__Veillonellaceae;g__Mitsuokella	0	0	0	0	0	0	0	0	0	0	0	0	0	0	0	0	0	0	0	0	0	0	0	0	0	0	0	0	0	0	0	0	0	0	0	0	0	0	0	0	0	0	0	0	0	0	0	0	0
k__Bacteria;p__Fusobacteria;c__Fusobacteriia;o__Fusobacteriales;f__Leptotrichiaceae;g__Leptotrichia	0	2.99249e-05	0	0	0	0	0	0	0	0	0	0	0	0	0	0	0	0	0	0	0	0	0	0	0	0	0	0	0	4.71254e-05	0	0	0	0	0	0	0	0	0	0	0	0	0	0	0	0	0	0	0
k__Bacteria;p__OD1;c__ZB2;o__;f__;g__	0	2.99249e-05	0	0	0	0	0	0	0	0	0	0	0	0	0	0	0	0	0	0	0	0	0	0	0	0	0	0	0	0	0	0	0	0	0	0	0	0	0	0	0	0	0	0	0	0	0	0	0
k__Bacteria;p__Proteobacteria;c__Alphaproteobacteria;o__RF32;f__;g__	0	1.49624e-05	0	0	0	0	0	0	0	0	0	0	0	0	0	0	0	0	0	0	0	0	0	0	0	0	0	0	0	0	0	0	0	0	0	0	0	0	0	0	0	0	0	0	0	0	0	0	0
k__Bacteria;p__Proteobacteria;c__Alphaproteobacteria;o__Rhizobiales;f__Bradyrhizobiaceae;Other	0	0	0	0	0	0	0	0	0	0	0	0	0	0	0	0	0	0	0	0	0	0	0	0	0	0	0	0	0	0	0	0	0	0	0	0	0	0	0	0	0	0	0	0	0	0	0	0	0
k__Bacteria;p__Proteobacteria;c__Alphaproteobacteria;o__Rhizobiales;f__Bradyrhizobiaceae;g__	0	0	0	0	0	0	0	0	0	0	0	0	0	0	0	0	0	0	0	0	0	0	0	0	0	0	0	0	0	0	0	0	0	0	0	0	0	0	0	0	0	0	0	0	0	0	0	0	0
k__Bacteria;p__Proteobacteria;c__Alphaproteobacteria;o__Rhizobiales;f__Brucellaceae;g__Ochrobactrum	0	0	0	0	0	0	0	0	0	0	0	0	0	0	0	0	0	0	0	0	0	0	0	0	0	0	0	0	0	0	0	0	0	0	0	0	0	7.7901e-06	0	0	0	0	0	0	0	0	0	0	0
k__Bacteria;p__Proteobacteria;c__Alphaproteobacteria;o__Rhizobiales;f__Hyphomicrobiaceae;g__Hyphomicrobium	0	0	0	0	0	0	0	0	0	0	0	0	0	0	0	0	0	0	0	0	0	0	0	0	0	0	0	0	0	0	0	0	0	0	0	0	0	0	0	0	0	7.17983e-06	0	0	0	0	0	0	0
k__Bacteria;p__Proteobacteria;c__Alphaproteobacteria;o__Rhizobiales;f__Methylobacteriaceae;g__Methylobacterium	0	0	0	0	0	0	0	0	0	0	0	0	0	0	0	0	0	0	0	0	0	0	0	0	0	0	0	0	0	0	0	0	0	0	0	0	0	0	0	0	0	0	0	0	0	0	0	0	0
k__Bacteria;p__Proteobacteria;c__Alphaproteobacteria;o__Rhodobacterales;f__Rhodobacteraceae;g__Paracoccus	0	0	0	0	0	0	0	0	0	0	0	0	0	0	0	0	0	0	0	0	0	0	0	0	0	0	0	0	0	0	0	0	0	0	0	0	0	0	0	0	0	0	0	0	0	0	0	0	0
k__Bacteria;p__Proteobacteria;c__Alphaproteobacteria;o__Rickettsiales;f__;g__	0	0	0	0	0	0	0	0	0	0	0	0	0	0	0	0	0	0	0	0	0	0	0	0	0	0	0	0	0	0	0	0	0	0	0	0	0	0	0	0	0	0	0	0	0	0	0	0	0
k__Bacteria;p__Proteobacteria;c__Alphaproteobacteria;o__Sphingomonadales;f__Erythrobacteraceae;g__	0	0	0	0	0	0	0	0	0	0	0	0	0	0	0	0	0	0	0	0	0	0	0	0	0	0	0	0	0	0	0	0	0	0	0	0	0	0	0	0	0	0	0	0	0	0	0	0	0
k__Bacteria;p__Proteobacteria;c__Betaproteobacteria;o__Methylophilales;f__Methylophilaceae;g__	0	0	0	0	0	0	0	0	0	0	0	0	0	0	0	0	0	0	0	0	0	0	0	0	0	0	0	0	0	0	0	0	0	0	0	0	0	0	0	0	0	0	0	0	0	0	0	0	0
k__Bacteria;p__Proteobacteria;c__Betaproteobacteria;o__Methylophilales;f__Methylophilaceae;g__Methylotenera	1.18912e-05	0	0	0	0	0	0	0	0	0	0	0	0	0	0	0	0	0	0	0	0	0	0	0	0	0	0	0	0	0	0	0	0	0	9.07589e-06	0	0	0	0	0	0	0	0	0	0	0	0	0	0
k__Bacteria;p__Proteobacteria;c__Deltaproteobacteria;o__Bdellovibrionales;f__Bdellovibrionaceae;g__Bdellovibrio	0	0	0	0	0	0	0	0	0	0	0	0	0	0	0	0	0	0	0	0	0	0	0	0	0	0	0	0	0	0	0	0	0	0	0	0	0	0	0	0	1.15843e-05	0	0	0	0	0	0	0	0
k__Bacteria;p__Proteobacteria;c__Deltaproteobacteria;o__Desulfovibrionales;f__Desulfovibrionaceae;g__	0	0	0	0	0	0	0	0	0	0	0	0	0	0	0	0	0	0	0	0	0	0	0	0	0	0	0	0	0	0	0	0	0	0	0	0	0	0	0	0	0	0	0	0	0	0	0	0	0
k__Bacteria;p__Proteobacteria;c__Gammaproteobacteria;o__Enterobacteriales;f__Enterobacteriaceae;g__Morganella	0	0	0	0	0	0	0	0	0	0	0	0	0	0	0	0	0	0	0	0	0	0	0	0	0	0	0	0.000813038	0	0	0	0	0	0	0	0	0	7.7901e-06	0	0	0	0	0	0	0	0	0	0	0
k__Bacteria;p__Proteobacteria;c__Gammaproteobacteria;o__Pasteurellales;f__Pasteurellaceae;g__Aggregatibacter	0	1.49624e-05	1.05891e-05	0	1.36459e-05	0	0	0	0	0	0	0	0	0	0	0	0	0	0	0	0	0	0	0	0	0	0	0	0	0	0	0	0	0	0	0	0	0	0	0	0	0	0	0	0	0	0	0	0
k__Bacteria;p__Proteobacteria;c__Gammaproteobacteria;o__Xanthomonadales;f__Xanthomonadaceae;g__	0	0	0	0	0	1.26566e-05	0	0	0	0	0	0	0	0	0	0	0	0	0	0	0	0	0	0	0	0	0	0	0	0	0	0	0	0	0	2.27366e-05	0	0	7.7984e-06	0	0	0	0	0	0	0	0	0	0
k__Bacteria;p__Synergistetes;c__Synergistia;o__Synergistales;f__Synergistaceae;Other	0	0	0	0	0	0	0	0	0	0	0	0	0	0	0	0	0	0	0	0	0	0	0	0	0	0	0	0	0	0	0	7.56601e-05	0	0	9.07589e-06	0	0	0	0	0	0	0	0	0	0	0	0	0	0
k__Bacteria;p__TM7;c__TM7-1;o__;f__;g__	0	0	0	0	0	0	0	0	0	0	0	0	0	0	0	0	0	0	0	0	0	0	0	0	0	0	0	0	0	0	0	0	0	0	0	0	0	0	0	0	0	0	0	0	0	0	0	0	0
k__Bacteria;p__TM7;c__TM7-3;o__CW040;f__;g__	0	0	0	0	0	0	0	0	0	0	0	0	0	0	0	0	0	0	0	0	0	0	0	0	0	0	0	0	0	0	0	0	0	0	0	0	0	0	0	0	0	0	0	0	0	0	0	0	0
k__Bacteria;p__Tenericutes;c__RF3;o__ML615J-28;f__;g__	1.18912e-05	0	0	0	0	0	0	0	0	0	0	0	0	0	1.72765e-05	0	0	0	0	0	0	0	0	0	0	0	0	0	0	0	0	0	0	0	0	0	0	0	0	0	0	0	0	0	0	0	0	0	0
k__Bacteria;p__Verrucomicrobia;c__Verrucomicrobiae;o__Verrucomicrobiales;f__Verrucomicrobiaceae;g__Prosthecobacter	0	0	0	0	0	0	0	0	0	0	0	0	0	0	0	0	0	0	0	0	0	0	0	0	0	0	0	0	0	0	0	0	0	0	0	0	0	0	0	0	0	0	0	0	0	0	0	0	0
k__Bacteria;p__[Thermi];c__Deinococci;o__Deinococcales;f__Deinococcaceae;g__Deinococcus	0	0	0	0	0	0	0	0	0	0	0	0	0	0	0	0	0	0	0	0	0	0	0	0	0	0	0	0	0	0	0	0	0	0	0	0	0	0	0	0	0	0	0	0	0	0	0	0	0
k__Bacteria;p__Actinobacteria;c__Actinobacteria;o__Actinomycetales;f__;g__	0	0	0	0	0	0	0	0	0	0	0	0	0	0	0	0	0	0	0	0	0	0	0	0	0	0	0	0	0	0	0	0	0	0	0	0	0	0	0	0	0	0	0	0	0	0	0	0	0
k__Bacteria;p__Actinobacteria;c__Actinobacteria;o__Actinomycetales;f__Actinomycetaceae;g__Trueperella	0	0	0	0	0	0	0	0	0	0	0	9.63874e-06	0	0	0	0	0	0	0	0	0	0	0	0	0	0	0	0	0	0	0	0	0	0	0	0	0	0	0	0	0	0	0	0	0	0	0	0	0
k__Bacteria;p__Actinobacteria;c__Actinobacteria;o__Actinomycetales;f__Gordoniaceae;g__Gordonia	0	0	0	0	0	0	0	0	0	0	0	0	0	0	0	0	0	0	0	0	0	0	0	0	0	0	0	0	0	0	0	0	0	0	0	0	0	0	0	0	0	0	0	0	0	0	0	0	0
k__Bacteria;p__Actinobacteria;c__Actinobacteria;o__Actinomycetales;f__Microbacteriaceae;g__Candidatus Rhodoluna	0	0	0	0	0	0	0	0	0	0	0	0	0	0	0	0	0	0	0	0	0	0	0	0	0	0	0	0	0	0	0	0	0	0	0	0	0	0	0	0	0	0	0	0	0	0	0	0	0
k__Bacteria;p__Actinobacteria;c__Actinobacteria;o__Actinomycetales;f__Micrococcaceae;g__	0	0	0	0	0	0	0	0	0	0	0	0	0	0	0	0	0	0	0	0	0	0	0	0	0	0	0	0	0	0	0	0	0	0	0	0	1.70893e-05	0	0	0	0	0	0	0	0	0	0	0	0
k__Bacteria;p__Actinobacteria;c__Actinobacteria;o__Actinomycetales;f__Mycobacteriaceae;g__Mycobacterium	0	0	0	0	0	0	0	0	0	0	0	0	0	0	0	0	0	0	0	0	0	0	0	0	0	0	0	0	0	0	0	0	0	0	0	0	0	0	0	0	0	0	0	0	0	0	0	0	0
k__Bacteria;p__Actinobacteria;c__Actinobacteria;o__Actinomycetales;f__Nocardiaceae;g__Rhodococcus	0	0	0	0	0	0	0	0	0	0	0	0	0	0	0	0	0	0	0	0	0	0	0	0	0	0	0	0	0	0	0	0	0	0	0	0	0	0	0	0	0	0	0	0	0	0	0	0	0
k__Bacteria;p__Actinobacteria;c__Actinobacteria;o__Bifidobacteriales;f__Bifidobacteriaceae;g__	0	0	0	0	0	0	1.51144e-05	0	0	0	0	0	0	0	0	0	0	0	0	0	0	0	0	0	0	0	0	0	0	0	0	0	0	0	0	0	0	0	0	0	0	0	0	0	0	0	0	0	0
k__Bacteria;p__Bacteroidetes;c__Bacteroidia;o__Bacteroidales;f__Marinilabiaceae;g__	0	0	0	0	0	0	0	0	0	0	0	0	0	0	0	0	0	0	0	0	0	0	0	0	0	0	0	0	0	0	0	0	0	0	0	0	0	0	0	0	0	0	0	0	0	0	0	0	0
k__Bacteria;p__Bacteroidetes;c__Bacteroidia;o__Bacteroidales;f__Rikenellaceae;Other	0	0	0	0	0	0	0	0	0	0	0	0	0	0	0	0	0	0	0	0	0	0	0	0	0	0	0	0	0	0	0	0	0	0	0	0	0	0	0	0	0	0	0	0	0	0	0	0	0
k__Bacteria;p__Bacteroidetes;c__Cytophagia;o__Cytophagales;f__Cytophagaceae;g__Flectobacillus	0	0	0	0	0	0	0	0	0	0	0	0	0	0	0	0	0	0	0	0	0	0	0	0	0	0	0	0	0	0	0	0	0	0	0	0	0	0	3.8992e-06	0	0	0	0	0	0	0	0	0	0
k__Bacteria;p__Bacteroidetes;c__Flavobacteriia;o__Flavobacteriales;f__Flavobacteriaceae;g__Capnocytophaga	0	0	0	0	0	0	0	0	0	0	0	0	0	0	0	0	0	0	0	0	0	0	0	0	0	0	0	0	0	0	0	0	0	0	0	0	0	0	0	0	0	0	0	0	0	0	0	0	0
k__Bacteria;p__Bacteroidetes;c__Flavobacteriia;o__Flavobacteriales;f__[Weeksellaceae];g__	0	0	0	0	0	0	0	0	0	0	0	0	0	0	0	0	0	0	0	0	0	0	0	0	0	0	0	0	0	0	0	0	0	0	0	0	0	0	0	0	0	0	0	0	0	0	0	0	0
k__Bacteria;p__Bacteroidetes;c__Flavobacteriia;o__Flavobacteriales;f__[Weeksellaceae];g__Elizabethkingia	0	0	0	0	0	0	0	0	0	0	0	0	0	0	0	0	0	0	0	0	0	0	0	0	0	0	0	0	0	0	0	0	0	0	0	0	0	0	0	0	0	0	0	0	0	0	0	0	0
k__Bacteria;p__Bacteroidetes;c__Sphingobacteriia;o__Sphingobacteriales;f__Sphingobacteriaceae;g__	0	0	0	0	0	0	0	0	0	0	0	0	0	0	0	0	0	0	0	0	0	0	0	0	0	0	0	0	0	0	0	0	0	0	0	0	0	0	0	0	0	0	0	0	0	0	0	0	0
k__Bacteria;p__Bacteroidetes;c__[Saprospirae];o__[Saprospirales];f__Saprospiraceae;g__	0	0	0	0	0	0	0	0	0	0	0	0	0	0	0	0	0	0	0	0	0	0	0	0	0	0	0	0	0	0	0	0	0	0	0	0	0	0	0	0	0	0	0	0	0	0	0	0	0
k__Bacteria;p__Chloroflexi;c__Anaerolineae;o__WCHB1-50;f__;g__	0	0	0	0	0	0	0	0	0	0	0	0	0	0	0	0	0	0	0	0	0	0	0	0	0	0	0	0	0	0	0	0	0	0	0	0	0	0	0	0	0	0	0	0	0	0	0	0	0
k__Bacteria;p__Cyanobacteria;c__Chloroplast;o__Stramenopiles;f__;g__	0	0	0	0	0	0	0	0	0	0	0	0	0	0	0	0	0	0	0	0	0	0	0	0	0	0	0	0	0	0	0	0	0	0	0	0	0	0	0	0	0	0	0	0	0	0	0	0	0
k__Bacteria;p__Firmicutes;c__Bacilli;o__Bacillales;f__Bacillaceae;Other	0	0	0	0	0	0	0	0	0	0	0	0	0	0	0	0	0	0	0	0	0	0	0	0	0	0	0	0	0	0	0	0	0	0	0	0	0	0	0	0	0	0	0	0	0	0	0	0	0
k__Bacteria;p__Firmicutes;c__Bacilli;o__Bacillales;f__Bacillaceae;g__	0	0	0	0	0	0	0	0	0	0	0	0	0	0	0	0	0	0	0	0	0	0	0	0	0	0	0	0	0	0	0	0	0	0	0	0	0	0	0	0	0	0	3.6509e-05	0	0	0	0	0	0
k__Bacteria;p__Firmicutes;c__Bacilli;o__Bacillales;f__Bacillaceae;g__Anoxybacillus	0	0	0	0	0	0	0	0	0	0	0	0	0	0	0	9.51556e-06	0	0	0	0	0	0	0	0	0	0	0	0	0	0	0	0	0	0	0	0	0	0	0	0	0	0	0	0	0	0	0	0	0
k__Bacteria;p__Firmicutes;c__Bacilli;o__Bacillales;f__Bacillaceae;g__Geobacillus	0	0	0	0	0	0	0	0	0	0	0	0	0	0	0	9.51556e-06	0	0	0	0	0	0	0	0	0	0	0	0	0	0	0	0	0	0	0	0	0	0	0	0	0	0	0	0	0	0	0	0	0
k__Bacteria;p__Firmicutes;c__Bacilli;o__Bacillales;f__Paenibacillaceae;g__Paenibacillus	0	1.49624e-05	0	0	0	0	0	0	0	0	0	0	0	0	0	0	0	0	0	0	0	0	0	0	0	0	0	0	0	0	0	0	0	0	0	0	0	0	7.7984e-06	4.27855e-06	0	0	0	0	0	0	0	0	0
k__Bacteria;p__Firmicutes;c__Bacilli;o__Bacillales;f__Staphylococcaceae;Other	0	0	0	0	0	0	0	0	0	0	0	0	0	0	0	0	0	0	0	0	0	0	0	0	0	0	0	0	0	0	0	0	0	0	0	0	0	0	0	0	0	0	0	0	0	0	0	0	0
k__Bacteria;p__Firmicutes;c__Bacilli;o__Bacillales;f__Staphylococcaceae;g__Salinicoccus	0	0	0	0	0	0	0	0	0	0	0	0	0	0	0	0	0	0	0	0	0	0	0	0	0	0	0	0	0	0	0	0	0	0	0	0	0	0	0	0	0	0	0	0	0	0	0	0	0
k__Bacteria;p__Firmicutes;c__Bacilli;o__Lactobacillales;f__Aerococcaceae;g__	0	0	0	0	0	0	0	0	0	0	0	0	0	0	0	0	0	0	0	0	0	0	0	0	0	0	0	0	0	0	0	0	0	0	0	0	0	0	0	0	0	0	0	0	0	0	0	0	0
k__Bacteria;p__Firmicutes;c__Bacilli;o__Lactobacillales;f__Aerococcaceae;g__Alloiococcus	0	2.99249e-05	0	0	0	0	0	0	0	0	0	0	0	0	0	0	0	0	0	0	0	0	0	0	0	0	0	0	0	0	0	0	0	0	0	0	0	0	0	0	0	0	0	0	0	0	0	0	0
k__Bacteria;p__Firmicutes;c__Bacilli;o__Lactobacillales;f__Enterococcaceae;g__Vagococcus	0	0	0	0	0	0	0	0	0	0	0	0	0	0	0	0	0	0	0	0	0	0	0	0	0	0	0	0	0	0	0	0	0	0	0	0	0	0	0	0	0	0	0	0	0	0	0	0	0
k__Bacteria;p__Firmicutes;c__Bacilli;o__Lactobacillales;f__Lactobacillaceae;g__Pediococcus	0	1.49624e-05	0	0	0	0	0	0	0	0	0	0	0	0	0	0	0	0	0	0	0	0	0	0	0	0	0	0	0	0	0	0	0	0	0	0	0	0	3.8992e-06	4.27855e-06	0	0	0	0	0	0	0	0	0
k__Bacteria;p__Firmicutes;c__Bacilli;o__Lactobacillales;f__Streptococcaceae;g__	0	0	0	0	0	0	0	0	0	0	0	0	0	0	0	0	0	0	0	0	0	0	0	0	0	0	0	0	0	0	0	0	0	3.46284e-05	0	0	0	0	0	0	2.31685e-05	0	0	0	0	0	0	0	0
k__Bacteria;p__Firmicutes;c__Clostridia;o__Clostridiales;f__Clostridiaceae;g__SMB53	0	0	0	0	0	0	0	0	0	0	0	0	0	0	0	0	0	0	2.33263e-05	0	0	0	0	0	0	0	0	0	0	0	0	0	0	0	9.07589e-06	0	0	0	0	0	0	0	0	0	0	0	0	0	0
k__Bacteria;p__Firmicutes;c__Clostridia;o__Clostridiales;f__Lachnospiraceae;g__Oribacterium	0	0	0	0	0	0	0	0	0	0	0	0	0	0	0	0	0	0	0	0	0	0	0	0	0	0	0	0	0	0	0	0	0	0	0	0	0	0	0	0	0	0	0	0	0	0	0	0	0
k__Bacteria;p__Firmicutes;c__Clostridia;o__Clostridiales;f__Peptostreptococcaceae;g__Clostridium	0	0	0	0	0	0	0	0	0	0	0	0	0	0	0	0	0	0	0	0	0	0	0	0	0	0	0	0	0	0	0	0	0	0	0	0	0	0	0	0	0	0	0	0	0	0	0	0	0
k__Bacteria;p__Firmicutes;c__Clostridia;o__Clostridiales;f__Veillonellaceae;g__	0	0	0	0	0	0	0	0	0	0	0	0	0	0	0	0	0	0	0	0	0	0	0	0	0	0	0	0	0	0	0	0	0	0	9.07589e-06	0	0	0	0	8.5571e-06	0	0	0	0	0	0	0	0	0
k__Bacteria;p__Firmicutes;c__Clostridia;o__Clostridiales;f__[Mogibacteriaceae];g__	0	0	0	0	0	0	0	0	0	0	0	0	0	0	0	0	0	0	0	0	0	0	0	0	0	0	0	0	0	0	0	0	0	0	0	0	0	0	0	0	0	0	0	0	0	0	0	0	0
k__Bacteria;p__Firmicutes;c__Clostridia;o__Clostridiales;f__[Tissierellaceae];g__Parvimonas	0	0	0	0	0	0	0	0	0	0	0	0	0	0	0	0	0	0	0	0	0	0	0	0	0	0	0	0	0	0	0	0	0	0	0	0	0	0	0	0	0	0	0	0	0	0	0	0	0
k__Bacteria;p__Firmicutes;c__Erysipelotrichi;o__Erysipelotrichales;f__Erysipelotrichaceae;Other	0	0	0	0	0	0	0	0	0	0	0	0	0	0	0	0	0	0	0	0	0	0	0	0	0	0	0	0	0	0	0	0	0	0	0	0	0	0	0	0	0	0	0	0	0	0	0	0	0
k__Bacteria;p__Firmicutes;c__Erysipelotrichi;o__Erysipelotrichales;f__Erysipelotrichaceae;g__Clostridium	0	0	0	0	0	0	0	0	0	0	0	0	0	0	0	0	0	0	0	0	0	0	0	0	0	0	0	0	0	0	0	0	0	0	0	0	0	0	0	0	0	0	0	0	0	0	0	0	0
k__Bacteria;p__GN02;c__GKS2-174;o__;f__;g__	0	0	2.11781e-05	0	0	0	0	0	0	0	0	0	0	0	0	0	0	0	0	0	0	0	0	0	0	0	0	0	0	0	0	0	0	0	0	0	0	0	0	0	0	0	0	0	0	0	0	0	0
k__Bacteria;p__Nitrospirae;c__Nitrospira;o__Nitrospirales;f__Nitrospiraceae;g__Nitrospira	0	0	0	0	0	0	0	0	0	0	0	0	0	0	0	0	0	0	0	0	0	0	0	0	0	0	0	0	0	0	0	0	0	0	0	0	0	0	0	0	0	0	0	0	0	0	0	0	0
k__Bacteria;p__OD1;c__SM2F11;o__;f__;g__	0	0	0	0	0	0	0	0	0	0	0	0	0	0	0	0	0	0	0	0	0	0	0	0	0	0	0	0	0	0	0	0	0	0	0	0	0	0	0	0	0	0	0	0	0	0	0	0	0
k__Bacteria;p__OP11;c__OP11-3;o__;f__;g__	0	0	0	0	0	0	0	0	0	0	0	0	0	0	0	0	0	0	0	0	0	0	0	0	0	0	0	0	0	0	0	0	0	0	0	0	0	0	0	4.27855e-06	0	0	0	0	0	0	0	0	0
k__Bacteria;p__Planctomycetes;c__Planctomycetia;o__Planctomycetales;f__Planctomycetaceae;g__Planctomyces	0	0	0	0	0	0	0	0	0	0	0	0	0	0	0	0	0	0	0	0	0	0	0	0	0	0	0	0	0	0	0	0	0	0	0	0	0	0	0	0	0	0	0	0	0	0	0	0	0
k__Bacteria;p__Proteobacteria;Other;Other;Other;Other	0	0	0	0	0	0	0	0	0	0	0	0	0	0	0	0	0	0	0	0	0	0	0	0	0	0	0	0	0	0	0	0	0	0	0	0	0	0	0	0	0	0	0	0	0	0	0	0	0
k__Bacteria;p__Proteobacteria;c__Alphaproteobacteria;o__Caulobacterales;f__Caulobacteraceae;g__	0	0	0	0	0	0	0	0	0	0	0	0	0	0	0	0	0	0	0	0	0	0	0	0	0	0	0	0	0	0	0	0	0	0	0	0	0	0	0	0	0	0	0	0	0	0	0	0	0
k__Bacteria;p__Proteobacteria;c__Alphaproteobacteria;o__Rhizobiales;f__;g__	0	0	0	0	0	0	0	0	0	0	0	0	0	0	0	0	0	0	0	0	0	0	0	0	0	0	0	0	0	0	0	0	0	0	0	0	0	0	0	0	0	0	0	0	0	0	0	0	0
k__Bacteria;p__Proteobacteria;c__Alphaproteobacteria;o__Rhizobiales;f__Bartonellaceae;g__	0	0	0	0	0	0	0	0	0	0	0	0	0	0	0	0	0	0	0	0	0	0	0	0	0	0	0	0	0	0	0	0	0	0	0	0	0	0	0	0	0	0	0	0	0	0	0	0	0
k__Bacteria;p__Proteobacteria;c__Alphaproteobacteria;o__Rhizobiales;f__Rhizobiaceae;g__Agrobacterium	0	0	2.11781e-05	0	0	0	0	0	0	0	0	0	0	0	0	0	0	0	0	0	0	0	0	0	0	0	0	0	0	0	0	0	0	0	0	0	0	7.7901e-06	3.8992e-06	0	1.15843e-05	0	0	0	0	0	0	0	0
k__Bacteria;p__Proteobacteria;c__Alphaproteobacteria;o__Rhizobiales;f__Rhizobiaceae;g__Rhizobium	0	0	0	0	0	0	0	0	0	0	0	0	0	0	0	0	0	0	0	0	0	0	0	0	0	0	0	0	0	0	0	0	0	0	0	0	0	0	0	0	0	0	0	0	0	0	0	0	0
k__Bacteria;p__Proteobacteria;c__Alphaproteobacteria;o__Rhodospirillales;f__Acetobacteraceae;Other	0	0	0	0	0	0	0	0	0	0	0	0	0	0	0	0	0	0	0	0	0	0	0	0	0	0	0	0	0	0	0	0	0	0	0	0	0	0	0	0	0	0	0	0	0	0	0	0	0
k__Bacteria;p__Proteobacteria;c__Alphaproteobacteria;o__Rhodospirillales;f__Acetobacteraceae;g__	0	0	0	0	0	0	0	0	0	0	0	0	0	0	0	0	0	0	0	0	0	0	0	0	0	0	0	0	0	0	0	0	0	0	0	0	0	0	0	0	0	0	0	0	0	0	0	0	0
k__Bacteria;p__Proteobacteria;c__Alphaproteobacteria;o__Rickettsiales;f__Rickettsiaceae;g__	0	0	0	0	0	0	0	0	0	0	0	0	0	0	0	0	0	0	0	0	0	0	0	0	0	0	0	0	0	0	0	0	0	0	0	0	0	0	0	0	0	0	0	0	0	0	0	0	0
k__Bacteria;p__Proteobacteria;c__Alphaproteobacteria;o__Rickettsiales;f__mitochondria;Other	0	1.49624e-05	0	0	0	0	0	0	0	0	0	0	0	0	0	0	0	0	0	0	0	0	0	0	0	0	0	0	0	0	0	0	0	0	0	0	0	0	0	0	0	0	0	0	0	0	0	0	0
k__Bacteria;p__Proteobacteria;c__Alphaproteobacteria;o__Sphingomonadales;f__;g__	0	0	0	0	0	0	0	0	0	0	0	0	0	0	0	0	0	0	0	0	0	0	0	0	0	0	0	0	0	0	0	0	0	0	0	0	0	0	0	0	0	0	0	0	0	0	0	0	0
k__Bacteria;p__Proteobacteria;c__Betaproteobacteria;o__;f__;g__	0	0	0	0	0	0	0	0	0	0	0	0	0	0	0	0	0	0	0	0	0	0	0	0	0	0	0	0	0	0	0	0	0	0	0	0	0	0	0	0	0	0	0	0	0	0	0	0	0
k__Bacteria;p__Proteobacteria;c__Betaproteobacteria;o__Burkholderiales;f__Alcaligenaceae;g__Achromobacter	0	0	0	0	0	0	0	0	0	0	0	0	0	0	0	0	0	0	0	0	0	0	0	0	0	0	0	0	0	0	0	0	0	0	0	0	0	0	3.8992e-06	0	0	0	0	0	0	0	0	0	0
k__Bacteria;p__Proteobacteria;c__Betaproteobacteria;o__Burkholderiales;f__Burkholderiaceae;g__	0	1.49624e-05	0	0	0	0	0	0	0	0	0	0	0	0	0	0	0	0	0	0	0	0	0	0	0	0	0	0	0	0	0	0	0	0	0	0	0	7.7901e-06	0	0	0	0	0	0	0	0	0	0	0
k__Bacteria;p__Proteobacteria;c__Betaproteobacteria;o__Burkholderiales;f__Comamonadaceae;g__Delftia	0	0	0	0	0	0	0	0	0	0	0	0	0	1.42771e-05	0	0	0	0	0	0	0	0	0	0	0	0	0	0	0	0	0	0	0	0	0	0	0	0	0	0	0	0	0	0	0	0	0	0	0
k__Bacteria;p__Proteobacteria;c__Betaproteobacteria;o__Burkholderiales;f__Comamonadaceae;g__Tepidimonas	0	0	0	0	0	0	0	0	0	0	0	0	0	1.42771e-05	0	0	0	0	0	0	0	0	0	0	0	0	0	0	0	0	0	0	0	0	0	0	0	0	0	0	0	0	0	0	0	0	0	0	0
k__Bacteria;p__Proteobacteria;c__Betaproteobacteria;o__Burkholderiales;f__Oxalobacteraceae;g__Ralstonia	0	0	0	0	0	0	0	0	0	0	0	0	0	0	0	0	0	0	0	0	0	0	0	0	0	0	0	0	0	0	0	0	0	0	0	0	0	0	0	0	0	0	0	0	0	0	0	0	0
k__Bacteria;p__Proteobacteria;c__Betaproteobacteria;o__Neisseriales;f__Neisseriaceae;g__	0	0	0	0	0	0	0	0	0	0	0	0	0	0	0	0	0	0	0	0	0	0	0	0	0	0	0	0	0	0	0	7.56601e-05	0	0	0	0	0	0	0	0	0	0	0	0	0	0	0	0	0
k__Bacteria;p__Proteobacteria;c__Betaproteobacteria;o__Neisseriales;f__Neisseriaceae;g__Eikenella	0	0	0	0	0	0	0	0	0	0	0	0	0	0	0	0	0	0	0	0	0	0	0	0	0	0	0	0	0	0	0	0	0	0	0	0	0	0	0	0	0	0	0	0	0	0	0	0	0
k__Bacteria;p__Proteobacteria;c__Betaproteobacteria;o__Nitrosomonadales;f__Nitrosomonadaceae;g__	0	0	0	0	0	0	0	0	0	0	0	0	0	0	0	0	0	0	0	0	0	0	0	0	0	0	0	0	0	0	0	0	0	0	0	0	0	0	0	0	0	0	0	0	0	0	0	0	0
k__Bacteria;p__Proteobacteria;c__Betaproteobacteria;o__Rhodocyclales;f__Rhodocyclaceae;g__	0	0	0	0	0	0	0	0	0	0	0	0	0	0	0	0	0	0	0	0	0	0	0	0	0	0	0	0	0	0	0	0	0	0	0	0	0	0	0	0	0	0	0	0	0	0	0	0	0
k__Bacteria;p__Proteobacteria;c__Betaproteobacteria;o__Rhodocyclales;f__Rhodocyclaceae;g__Dechloromonas	0	0	0	0	0	0	0	0	0	0	0	0	0	0	0	0	0	0	0	0	0	0	0	0	0	0	0	0	0	0	0	0	0	0	0	0	0	0	0	0	0	0	0	0	0	0	0	0	0
k__Bacteria;p__Proteobacteria;c__Betaproteobacteria;o__Rhodocyclales;f__Rhodocyclaceae;g__Hydrogenophilus	0	0	0	0	0	0.000177193	0	0	0	0	0	0	0	0	0	0	0	0	0	0	0	0	0	0	0	0	0	0	0	0	0	0	0	0	0	0	0	0	0	0	0	0	0	0	0	0	0	0	0
k__Bacteria;p__Proteobacteria;c__Deltaproteobacteria;o__Desulfovibrionales;f__Desulfovibrionaceae;g__Desulfovibrio	0	0	0	0	0	0	0	0	0	0	0	0	0	0	0	0	0	0	0	0	0	0	0	0	0	0	0	0	0	0	0	0	0	0	0	0	0	0	0	0	0	0	0	0	0	0	0	0	0
k__Bacteria;p__Proteobacteria;c__Gammaproteobacteria;o__Aeromonadales;f__Aeromonadaceae;g__	0	0	0	0	0	0	0	0	0	0	0	0	0	0	0	0	0	0	0	0	0	0	0	0	0	0	0	0	0	0	0	0	0	0	0	0	0	0	0	0	0	0	0	0	0	0	0	0	0
k__Bacteria;p__Proteobacteria;c__Gammaproteobacteria;o__Alteromonadales;f__Alteromonadaceae;g__Cellvibrio	0	0	0	0	0	0	0	0	0	0	0	0	0	0	0	0	0	0	0	0	0	0	0	0	0	0	0	0	0	0	0	0	0	0	0	0	0	0	0	0	0	0	0	0	0	0	0	0	0
k__Bacteria;p__Proteobacteria;c__Gammaproteobacteria;o__Enterobacteriales;f__Enterobacteriaceae;g__Pantoea	0	0	0	0	0	0	0	0	0	0	0	0	0	0	0	0	0	0	0	0	0	0	0	0	0	0	0	0	0	0	0	0	0	0	0	0	0	0	3.8992e-06	0	0	0	0	0	0	0	0	0	0
k__Bacteria;p__Proteobacteria;c__Gammaproteobacteria;o__Legionellales;f__Coxiellaceae;g__	0	0	0	0	0	0	0	0	0	0	0	0	0	0	0	0	0	0	0	0	0	0	0	0	0	0	0	0	0	0	0	0	0	0	0	0	0	0	0	0	0	0	0	0	0	0	0	0	0
k__Bacteria;p__Proteobacteria;c__Gammaproteobacteria;o__Legionellales;f__Legionellaceae;g__	0	0	0	0	0	0	0	0	0	0	0	0	0	0	0	0	0	0	0	0	0	0	0	0	0	0	0	0	0	0	0	0	0	0	0	0	0	0	0	0	0	0	0	0	0	0	0	0	0
k__Bacteria;p__Proteobacteria;c__Gammaproteobacteria;o__Legionellales;f__Legionellaceae;g__Legionella	0	0	0	0	0	0	0	0	0	0	0	0	0	0	0	0	0	0	0	0	0	0	0	0	0	0	0	0	0	0	0	0	0	0	0	0	0	0	0	0	0	0	0	0	0	0	0	0	0
k__Bacteria;p__Proteobacteria;c__Gammaproteobacteria;o__Pasteurellales;f__Pasteurellaceae;Other	0	0	0	0	0	0	0	0	0	0	0	0	0	0	0	0	0	0	0	0	0	0	0	0	0	0	0	0	0	0	0	0	0	0	9.07589e-06	0	0	0	0	0	0	0	0	0	0	0	0	0	0
k__Bacteria;p__Proteobacteria;c__Gammaproteobacteria;o__Pseudomonadales;f__Moraxellaceae;g__	0	0	0	0	0	0	0	0	0	0	0	0	0	0	0	0	0	0	0	0	0	0	0	0	0	0	0	0	0	0	0	0	0	0	0	0	2.5634e-05	0	1.55968e-05	0	0	0	0	0	0	0	0	0	0
k__Bacteria;p__Proteobacteria;c__Gammaproteobacteria;o__Pseudomonadales;f__Moraxellaceae;g__Alkanindiges	0	0	0	0	0	0	0	0	0	0	0	0	0	0	0	0	0	0	0	0	0	0	0	0	0	0	0	0	0	0	0	0	0	0	0	0	3.41787e-05	0	0	0	0	0	0	0	0	0	0	0	0
k__Bacteria;p__Proteobacteria;c__Gammaproteobacteria;o__Pseudomonadales;f__Moraxellaceae;g__Psychrobacter	0	0	0	0	0	0	0	0	0	0	0	0	0	0	0	0	0	0	0	0	0	0	0	0	0	0	0	0	0	0	0	0	0	0	0	0	0.000111081	0	0	0	0	0	0	0	0	0	0	0	0
k__Bacteria;p__Proteobacteria;c__Gammaproteobacteria;o__Pseudomonadales;f__Pseudomonadaceae;g__	0	0	0	0	0	0	0	0	0	0	0	0	0	5.71086e-05	0	0	0	0	0	0	0	0	0	0	0	0	0	0	0	0	0	0	0	0	0	0	0	0	0	0	0	0	0	0	0	0	0	0	0
k__Bacteria;p__Proteobacteria;c__Gammaproteobacteria;o__Vibrionales;f__Vibrionaceae;g__Enterovibrio	0	0	0	0	0	0	0	0	0	0	0	0	0	0	0	0	0	0	0	0	0	0	0	0	0	0	0	0	0	0	0	0	0	0	0	0	0	0	0	0	0	0	0	0	0	0	0	0	0
k__Bacteria;p__Proteobacteria;c__Gammaproteobacteria;o__Xanthomonadales;f__Sinobacteraceae;g__Nevskia	0	0	0	0	0	0	0	0	0	0	0	0	0	0	0	0	0	0	0	0	0	0	0	0	0	0	0	0	0	0	0	0	0	0	0	0	0	0	7.7984e-06	0	0	0	0	0	0	0	0	0	0
k__Bacteria;p__TM7;c__TM7-3;o__EW055;f__;g__	0	0	0	0	0	0	0	0	0	0	0	0	0	0	0	0	0	0	0	0	0	0	0	0	0	0	0	0	0	0	0	0	0	0	0	0	8.54467e-06	0	0	0	0	0	0	0	0	0	0	0	0
k__Bacteria;p__TM7;c__TM7-3;o__I025;f__Rs-045;g__	0	0	0	0	0	0	0	0	0	0	0	0	0	0	0	0	0	0	0	0	0	0	0	0	0	0	0	0	0	0	0	0	0	0	0	0	0	0	0	0	0	0	0	0	0	0	0	0	0
k__Bacteria;p__Tenericutes;c__Mollicutes;o__Mycoplasmatales;f__Mycoplasmataceae;g__Ureaplasma	0	0	0	0	0	0	0	0	0	0	0	0	0	0	0	0	0	0	0	0	0	0	0	0	0	3.28332e-05	0	0	0	0	0	0	0	0	0	0	0	0	0	0	0	0	0	0	0	0	0	0	0
k__Bacteria;p__Verrucomicrobia;c__Opitutae;o__[Cerasicoccales];f__[Cerasicoccaceae];g__	0	0	0	0	0	0	0	0	0	0	0	0	0	0	0	0	0	0	0	0	0	0	0	0	0	0	0	0	0	0	0	0	0	0	0	0	0	0	0	0	0	0	0	0	0	0	0	0	0
[truncated: 145 more columns]

## Sheet: CS_Group
Delivery_Day	C2	C2	C2	C2	C2	C2	C2	C2	C2	C2	C2	C2	C2	C2	C2	C2	C2	C2	C2	C2	C2	C2	C2	C2	C2	C2	C2	C2	C2	C2	C2	C2	C2	C2	C2	C2	C2	C2	C2	C2	C2	C2	C2	C2	C2	C2	C2	C2	C2
Sample_name	078_2	014_2	019_2	081_2	083_2	020_2	029_2	013_2	009_2	087_2	030_2	007_2	024_2	008_2	034_2	042_2	043_2	045_2	047_2	048_2	052_2	054_2	060_2	061_2	065_2	027_2	073_2	075_2	076_2	136_2	142_2	154_2	155_2	089_2	093_2	096_2	097_2	099_2	100_2	115_2	123_2	160_2	161_2	166_2	171_2	178_2	182_2	183_2	184_2
Unassigned;Other;Other;Other;Other;Other	0.00929918	0.000758759	9.29109e-05	0.00702601	0.0023064	2.62988e-05	0.000322217	0.000107713	0.00123756	0.00875817	0.000327517	0.000295835	0.00714935	0.00630634	0.00397072	0.0048351	0.000745926	0	0.00627966	0.000792498	0.00240031	0.00814067	0.0102094	0.00852257	0.00184919	0.010651	0.00579843	0.00378503	0.00789989	0.00578842	0.00620866	0.00441634	0.00704828	0.00448691	0.00219118	0.00458921	0.0023253	0.000971474	0.000487805	0.00475303	0.00202209	0.00304168	0.00270882	0.00220698	0.00265116	0.00461113	0.00409471	0.00352513	0.00528865
k__Bacteria;p__Actinobacteria;c__Actinobacteria;o__Bifidobacteriales;f__Bifidobacteriaceae;g__Bifidobacterium	0.398334	0.000223164	0.000708446	0.353761	0.0229309	0.000552276	0.00130038	0.000885644	0.00601455	0.0171455	0.00945831	0.00587812	0.339998	0.00977755	0.0223353	0.000471717	0.000286895	0.000328335	0.288426	0.00184916	0.000193573	0.0995604	0.0177138	0.0255677	0.0337374	0.356867	0.257343	0.542237	0.422345	0.0245682	0.00828703	0.0213892	0.00959317	0.0064811	0.0122341	0.0188046	0.0947252	0.0196061	0.00802661	0.021196	0.028387	0.00398047	0.00603484	0.00334029	0.00680595	0.00563582	0.00795205	0.00307028	0.00108739
k__Bacteria;p__Bacteroidetes;c__Bacteroidia;o__Bacteroidales;f__Bacteroidaceae;g__Bacteroides	0.25686	0.000193409	0.000499396	0.00343563	0.00922558	0.000328735	0.0010472	0.000742026	0.00491312	0.00591961	0.0301912	0.000437322	0.00629042	0.00739677	0.00392935	0.000235858	0.00051641	0.000875561	7.30194e-05	0.00165104	0.000116144	0.00227939	0.00855148	0.0107341	0.00435587	0.00397484	0.0213436	0.0179476	0.00441464	0.0010609	0.000537204	0.00113871	0.000621562	0.00805983	0.00136949	0.00212671	0.00110146	0.00158968	0.00128603	0.00134883	0.00233318	0.000675929	0.00116582	0.000417537	0.00122665	0.000717287	0.00207703	0.000625426	0.00014828
k__Bacteria;p__Firmicutes;c__Bacilli;o__Bacillales;f__Staphylococcaceae;g__Staphylococcus	0.0225417	0.000446329	0.000267119	0.0849622	0.00288299	0.000118345	0.000805542	0.000371013	0.00179447	0.000955696	0.000138947	0.000604533	0.0392457	0.000454347	0.00326757	0.000157239	0.000114758	0.00985006	0.0514786	0.000132083	7.74293e-05	0.00061055	0.00183246	0.00329036	0.00160263	0.000482383	0.00326162	0.00488795	0.000896206	0.0785996	0.00315277	0.0100022	0.00367074	0.000166182	0.00511275	0.0113051	0.0053849	0.00728605	0.00261641	0.0653863	0.0120548	0.00142696	0.00212591	0.00113331	0.00561887	0.00266421	0.00409471	0.00892654	0.00059312
k__Bacteria;p__Firmicutes;c__Bacilli;o__Lactobacillales;f__Streptococcaceae;g__Streptococcus	0.20314	0.36532	0.976772	0.493353	0.0754458	0.535405	0.963451	0.976291	0.946265	0.682352	0.0129419	0.907841	0.123699	0.283404	0.324523	0.252919	0.964655	0.00459669	0.619131	0.145555	0.119706	0.399992	0.553054	0.362803	0.933183	0.491761	0.270714	0.171103	0.161251	0.4831	0.629153	0.711338	0.532749	0.448359	0.862869	0.324491	0.724514	0.94074	0.940488	0.730554	0.889563	0.762261	0.451207	0.746018	0.531339	0.405369	0.464423	0.608369	0.496342
k__Bacteria;p__Proteobacteria;c__Gammaproteobacteria;o__Enterobacteriales;f__Enterobacteriaceae;g__	0.0777188	0.000922413	0.000557465	0.0346039	0.8315	0.000499678	0.023004	0.000861708	0.00466561	0.251747	0.0200778	0.000668845	0.468851	0.595576	0.629028	0.685994	0.0306403	0.971216	0.0258488	0.837868	0.856949	0.474805	0.363176	0.536437	0.00554757	0.00470806	0.32208	0.182659	0.221297	0.0224278	0.334149	0.232696	0.43398	0.504695	0.105998	0.59559	0.0729409	0.0251259	0.0133481	0.0147729	0.0552185	0.220466	0.524962	0.0132419	0.361705	0.0175223	0.503353	0.366955	0.488335
k__Bacteria;p__Firmicutes;c__Clostridia;o__Clostridiales;f__Veillonellaceae;g__Veillonella	0.00578256	2.97553e-05	0.00015098	0.00224399	0.0120642	0.000118345	0.000345232	0.000562504	0.00950448	0.00716059	0.0116517	0.00027011	0.00164208	0.00677886	0.000868594	0	0.000114758	0.00043778	7.30194e-05	0.00105666	0.000154859	0.00378541	0.0100349	0.0161282	0.00308198	0.000984062	0.0252537	0.0148393	0.0032197	0.000893389	0.000255392	0.000769396	0.000363555	0.0046531	0.000639094	0.00100739	0.000734304	0.000618211	0.000177384	0.000899223	0.00108882	0.000375516	0.0003086	0.000119296	0.000395695	0.000307409	0.00100884	0.000170571	4.94267e-05
k__Bacteria;p__Firmicutes;c__Bacilli;o__Lactobacillales;f__Lactobacillaceae;g__Lactobacillus	0.00341362	5.95105e-05	0.00015098	0.00207376	0.00833851	2.62988e-05	0.000402771	8.37772e-05	0.000495025	0.00236784	0.00134977	0.000977542	0.000252627	0.00238078	4.13616e-05	3.93097e-05	5.73789e-05	0.00021889	7.30194e-05	0.000594373	0	4.07034e-05	0.00462478	0.00356006	0.00583522	0.111913	0.00873579	0.00980097	0.000896206	0.00102367	0.000704529	0.00186194	0.000797476	0.00249273	0.000821693	0.00291023	0.0802839	0.000574053	0.000354767	0.000642302	0.00101104	0.000300413	0.00058291	0.000119296	0.000633112	0.000819756	0.00154294	0.000170571	9.88533e-05
k__Bacteria;p__Firmicutes;c__Clostridia;o__Clostridiales;f__Lachnospiraceae;g__	0.00282507	0	4.64554e-05	0.0038999	0.0017298	1.31494e-05	3.45232e-05	4.78727e-05	0.000284639	0.000827319	0.00140932	0.000141486	0.00121261	0.00105409	0.000206808	0	5.73789e-05	0	0.00430814	0	0	0.000895474	0.00157068	0.00124063	0.00123279	0.00939683	0.00432975	0.00448689	0.00255585	0.000521144	0.000105679	0.00036931	5.8638e-05	0.000664728	0.000273898	0.000335796	0.000734304	0.000264947	0.000133038	0.000449611	0.000622181	0.000112655	0	0.000119296	0.000237417	0.000204939	5.93437e-05	0	0.00014828
k__Bacteria;p__Bacteroidetes;c__Bacteroidia;o__Bacteroidales;f__Prevotellaceae;g__Prevotella	0.000514986	5.95105e-05	0.000104525	0.000526177	0.00212898	0.000118345	0.000368248	0.000167554	0.000470274	0.000884375	0.0208916	9.00368e-05	0.00161681	0.00225356	0.000909956	3.93097e-05	0.00051641	0.00043778	0	0.000990622	0.000232288	4.07034e-05	0.00209424	0.00172609	0.000780768	0.000154363	0.00440604	0.00418609	0.00132771	0.000241959	8.80662e-05	0.000292371	0.000164186	0.00157873	0.000182598	0.000447728	0.000122384	0.000176632	0.000133038	6.42302e-05	0.000388863	0	6.85777e-05	0.000119296	0.000237417	0.000204939	0.000415406	0.000170571	0
k__Bacteria;p__Proteobacteria;c__Gammaproteobacteria;o__Enterobacteriales;f__Enterobacteriaceae;Other	0.000382561	0.000119021	0	9.28548e-05	0.000399184	2.62988e-05	4.6031e-05	0	0	0.000356603	0.000526013	0	0.000404204	0.00098139	0.000827232	0.000786194	5.73789e-05	0	0.000219058	0.000528332	0.000619435	0.000651254	0.00095986	0.000863045	0	1.92953e-05	0.000686656	0.000125332	0.000497892	0.00104229	0.00139145	0.000400086	0.000797476	0.00108018	0.00292157	0.0138796	0.0023253	0.00022079	4.43459e-05	0.139444	0	0.00146451	0.000617199	0.000536833	0.00360082	0.000512348	0.0023144	0.000227428	0.000691973
k__Bacteria;p__Proteobacteria;c__Gammaproteobacteria;o__Enterobacteriales;f__Enterobacteriaceae;g__Proteus	7.35694e-05	0.000133899	0	3.09516e-05	0.00035483	0	8.05542e-05	0	2.47512e-05	0.00191139	0	0	0.000442098	0.00205365	0.00202672	0.00141515	0.000114758	0	0.000146039	0.000330207	0.000890437	0.00227939	0.00375218	0.00339824	4.10931e-05	1.92953e-05	0.000400549	0.000200531	0.000331928	0.00156343	0.00236017	0.00144647	0.00242761	0.00515164	0.00109559	0.00313409	0.000367152	0	0.000133038	0.00173422	0.000855499	0.0012392	0.00229735	0.0014912	0.00197847	0.00317655	0.00332324	0.00204685	0.00464611
k__Bacteria;p__Actinobacteria;c__Actinobacteria;o__Actinomycetales;f__Micrococcaceae;g__Rothia	0.000809264	0.000699249	0.000452941	0.000402371	0.000177415	2.62988e-05	0	0	3.71269e-05	0.00901492	2.97743e-05	0.000951817	0.0010863	0.000181739	0.000165446	0	0.000975442	0	0.000511135	0	0	4.07034e-05	0.00061082	0.000647284	0.000205465	0.0057693	0.00070573	0.000977591	6.63856e-05	0.00210319	0.000942308	0.0039547	0.00207578	8.3091e-05	0	0.000335796	0.00061192	0.000441579	8.86918e-05	0.000963453	0.00163322	0.00180248	0.000102867	0.003221	0.000158278	0.000307409	0.001899	0.000170571	0.00172993
k__Bacteria;p__Proteobacteria;c__Gammaproteobacteria;o__Enterobacteriales;f__Enterobacteriaceae;g__Klebsiella	0.000720981	0	9.29109e-05	0.00157853	0.00274993	7.88965e-05	0.000310709	7.1809e-05	0.000346517	0.00122671	0.856438	6.4312e-05	7.57882e-05	0.000345304	0	0.000511026	5.73789e-05	0.000656671	0	0.000132083	0.000735579	0.00012211	0.00095986	0.00140245	0.000493117	0.000463088	0.002327	0.00127839	0.110764	0.371538	0.000255392	0.000323147	4.69104e-05	0	0.000182598	0.000223864	0.000489536	0.000309105	8.86918e-05	0.00012846	0.000155545	0.000938791	0.000685777	0.227378	0.00106838	0.55436	0.000178031	0	0.00014828
k__Bacteria;p__Firmicutes;c__Bacilli;o__Lactobacillales;f__Enterococcaceae;g__	0.00482616	0.0814848	0.00454102	0.000278564	0.00283864	0.0154374	2.30155e-05	0.00485907	0.000123756	0.000171169	0.000158796	0.000334422	0.000239996	0.0600465	4.13616e-05	0.0433586	5.73789e-05	0	0.000146039	0.00455686	0.0144019	0.00451807	0.0030541	0.00183397	0.000246558	3.85907e-05	0.0246815	0.00187998	0.035981	0.000130286	2.64198e-05	0.000784784	0.000222824	0.000498546	0	0.000111932	0.000122384	8.83158e-05	0.0234146	0	0.000155545	0	6.85777e-05	0	0.0758547	0.00010247	0.000237375	0.00420741	0
k__Bacteria;p__Firmicutes;c__Clostridia;o__Clostridiales;f__Ruminococcaceae;g__	0.000868119	2.97553e-05	9.29109e-05	0.000355943	0.0023064	9.20459e-05	0.000264678	4.78727e-05	0.000210386	0.000527772	0.0087735	9.00368e-05	0.00295574	0.00098139	0.000124085	0	0.000229516	0.000109445	0	0.000858539	0.000116144	0.000325627	0.00148342	0.00204973	0.000739675	0.000115772	0.00423438	0.00255678	0.000531085	7.44491e-05	2.64198e-05	0.000138491	0.000140731	0.00124636	0.000365197	0.000111932	0.000122384	8.83158e-05	8.86918e-05	6.42302e-05	0.000155545	7.51033e-05	6.85777e-05	0	7.9139e-05	0	5.93437e-05	5.68569e-05	0.00014828
k__Bacteria;p__Firmicutes;c__Bacilli;o__Bacillales;f__Planococcaceae;g__	0.000588556	2.97553e-05	0	0.00407014	0	0	2.30155e-05	4.78727e-05	9.9005e-05	0.000171169	0	3.85872e-05	0.000442098	0	0	3.93097e-05	0	0	0.00255568	0	3.87147e-05	4.07034e-05	0	0	0.000205465	5.7886e-05	0.000133516	0.000250664	0	0.00342466	0.000184939	0.000830948	0.000117276	0	0	0.000335796	0.000244768	0.000353263	0.000266075	0.00513842	0.00186654	0.000112655	6.85777e-05	5.96481e-05	0.000118708	0.00010247	0.000534093	0.000454856	0
k__Bacteria;p__Bacteroidetes;c__Bacteroidia;o__Bacteroidales;f__Porphyromonadaceae;g__Parabacteroides	0.000132425	2.97553e-05	8.1297e-05	0.000123806	0.000177415	1.31494e-05	0.000218647	0.000107713	0.000136132	7.13206e-05	0.000555787	9.00368e-05	6.31568e-05	0.000308956	0.000124085	0	0.000286895	0.00021889	0.000292077	0.000198124	0	8.14067e-05	0.00017452	0.000539403	0.000287652	5.7886e-05	0.000514992	0.000751993	0.000199157	7.44491e-05	8.80662e-06	0.000138491	5.8638e-05	8.3091e-05	9.12992e-05	0.000111932	0	0	0	0.000256921	0.000155545	7.51033e-05	0.000102867	0.000119296	0.000158278	0.000307409	0.000237375	5.68569e-05	9.88533e-05
k__Bacteria;p__Firmicutes;c__Bacilli;o__Lactobacillales;Other;Other	0.000235422	0.00255895	0.000197436	0.000340468	8.87075e-05	0.000486528	1.15077e-05	0.000251331	2.47512e-05	7.13206e-05	0	2.57248e-05	2.52627e-05	0.00156295	0	0.000550336	0	0	0.000292077	0	0.000348432	8.14067e-05	8.726e-05	0	4.10931e-05	1.92953e-05	0.000667582	7.51993e-05	0.000796628	0.000372245	2.64198e-05	0.000138491	7.03655e-05	0	9.12992e-05	0	0	8.83158e-05	0.00305987	0.000449611	0	3.75516e-05	0	0	0.00166192	0.000204939	0	0.000284285	0
k__Bacteria;p__Firmicutes;c__Clostridia;o__Clostridiales;f__Clostridiaceae;g__	0.00107411	0	0	0.000324992	0.00159674	0	4.6031e-05	8.37772e-05	0.00131182	0.000741734	0.000635185	0	2.52627e-05	0.000817825	4.13616e-05	0	0	0	0	0	7.74293e-05	4.07034e-05	0.00139616	0.00178003	0.00053421	0.000135067	0.0039292	0.0106783	0.000331928	7.44491e-05	2.64198e-05	0.0054781	0.00246279	0.00116327	9.12992e-05	0	0	8.83158e-05	0.000177384	0.00012846	0	0	6.85777e-05	0	7.9139e-05	0	0.000178031	0	0
k__Bacteria;p__Firmicutes;c__Bacilli;o__Lactobacillales;f__Enterococcaceae;g__Enterococcus	0.00079455	0.468407	0.0146219	0.000216661	0.0011532	0.000696919	0.000494833	0.0137275	0.0147022	0.000228226	0.000535938	0.0806344	1.26314e-05	0.00190826	0	0.000982743	0	0	0	0.000132083	3.87147e-05	0.000325627	0.00052356	0.000863045	0.000123279	7.71813e-05	0.00204089	0.00120319	0.00175922	5.58368e-05	0	3.07759e-05	0	8.3091e-05	0	0.00055966	0	4.41579e-05	0.000886918	6.42302e-05	0.00031109	0	0.000102867	5.96481e-05	0.00178063	0.000204939	0.000178031	0	0
k__Bacteria;p__Firmicutes;c__Clostridia;o__Clostridiales;f__Lachnospiraceae;g__[Ruminococcus]	0.000779836	0	2.32277e-05	0.000417847	0.00279429	0	5.75387e-05	0	0.000222761	0.000855847	0.00284841	1.28624e-05	0.000126314	0.000999564	0.000206808	0	0	0.00021889	0	6.60415e-05	3.87147e-05	0.00012211	0.0021815	0.00210367	0.00053421	0.000366611	0.00442512	0.00260691	0.000564278	0.00016751	1.76132e-05	6.15517e-05	2.34552e-05	0.00116327	0.000182598	0.000223864	0	0.000176632	4.43459e-05	0	0.000155545	0	0	0	0	0	5.93437e-05	5.68569e-05	0
k__Bacteria;p__Proteobacteria;c__Gammaproteobacteria;o__Enterobacteriales;f__Enterobacteriaceae;g__Escherichia	4.41417e-05	0	0	9.28548e-05	0.000177415	0	0	0	0	0.000328075	0	0	8.84196e-05	7.26956e-05	0.000579063	0.00664334	0	0.0089745	0	6.60415e-05	0.00224545	0.000325627	0.00017452	0.000215761	0	0	0.000171664	0.000200531	0.000365121	1.86123e-05	0.000607656	0.000261595	0.000269735	0	0.00155209	0.0118648	0.000979072	0	4.43459e-05	6.42302e-05	0	3.75516e-05	6.85777e-05	0	0	0	0.000534093	0.000284285	0.00014828
k__Bacteria;p__Firmicutes;c__Clostridia;o__Clostridiales;f__Clostridiaceae;g__Clostridium	0.000676839	0	1.16139e-05	0.000278564	0.00141932	1.31494e-05	0	9.57453e-05	0.00148507	0.000955696	0.000218345	0	0	0.000763303	0	0	0	0	0	0	0	4.07034e-05	0.00122164	0.00134851	0.000616396	7.71813e-05	0.0034905	0.00225598	0.016862	0.000130286	0	0.000246207	0.000105548	0.00083091	9.12992e-05	0.000111932	0.000122384	4.41579e-05	0.000133038	0	7.77726e-05	7.51033e-05	0	0	3.95695e-05	0	0	5.68569e-05	0
k__Bacteria;p__Firmicutes;c__Clostridia;o__Clostridiales;f__Ruminococcaceae;g__Oscillospira	0.000603269	0	0	0.000263089	0.000887075	1.31494e-05	8.05542e-05	1.19682e-05	0.000222761	0.000356603	0.00300721	0	0.000151576	0.000763303	0.000206808	0	5.73789e-05	0.00021889	0	0.000264166	3.87147e-05	4.07034e-05	0.00061082	0.00107881	0.000410931	0.000192953	0.00221256	0.00152905	0.000165964	3.72245e-05	2.64198e-05	3.07759e-05	1.17276e-05	0.000332364	0	0	0.000244768	8.83158e-05	4.43459e-05	0.000192691	7.77726e-05	0	0	5.96481e-05	0	0.00010247	5.93437e-05	0	0
k__Bacteria;p__Firmicutes;c__Clostridia;o__Clostridiales;f__Lachnospiraceae;g__Dorea	0.000397275	0	0	9.28548e-05	0.000842722	0	6.90465e-05	1.19682e-05	3.71269e-05	0.000228226	0.00144902	0	0.000138945	0.000345304	0.000124085	0	5.73789e-05	0	0	0.000132083	0	4.07034e-05	0.00095986	0.000701224	0.000205465	0.000733223	0.00164034	0.000877325	0.00023235	1.86123e-05	8.80662e-06	4.61638e-05	2.34552e-05	0.000249273	0	0	0	4.41579e-05	4.43459e-05	0	7.77726e-05	0	0	0	3.95695e-05	0	0	0	0
k__Bacteria;p__Firmicutes;c__Clostridia;o__Clostridiales;f__Ruminococcaceae;g__Faecalibacterium	0.000191281	1.48776e-05	4.64554e-05	6.19032e-05	0.000399184	1.31494e-05	8.05542e-05	1.19682e-05	4.95025e-05	5.70565e-05	0.00113142	1.28624e-05	0.000505255	0.000199913	0	0	0	0	0	0	0	0	0.00026178	5.39403e-05	8.21862e-05	0	0.00055314	0.000275731	6.63856e-05	1.86123e-05	1.76132e-05	4.61638e-05	5.8638e-05	0.000332364	0	0.000111932	0	4.41579e-05	0	0	0	0	0	0	0	0	0.000118687	0	0
k__Bacteria;p__Proteobacteria;c__Gammaproteobacteria;o__Pasteurellales;f__Pasteurellaceae;g__Haemophilus	0.000353133	2.97553e-05	1.16139e-05	0.000974976	0.000399184	0	0.00620267	0.000119682	0.0010148	0.000584829	0.000476389	0.000128624	5.05255e-05	5.45217e-05	0	0	0	0	0	0.000132083	0	0	0.00026178	0.000269702	0.000123279	3.85907e-05	0.00154498	0.00100266	3.31928e-05	0	0	4.61638e-05	0	0.000498546	9.12992e-05	0	0.00293722	4.41579e-05	0	0	0	0	0	0	0	0	0	0	0
k__Bacteria;p__Firmicutes;c__Clostridia;o__Clostridiales;f__Lachnospiraceae;g__Epulopiscium	0.000353133	0	1.16139e-05	0.000201185	0.000887075	1.31494e-05	3.45232e-05	4.78727e-05	0.000717786	0.00048498	0.00114135	0	3.78941e-05	0.000345304	4.13616e-05	0	5.73789e-05	0	0	0.000264166	0	8.14067e-05	0.0008726	0.00134851	0.000164372	3.85907e-05	0.00162127	0.00070186	0.000265543	5.58368e-05	8.80662e-06	0	3.51828e-05	0.000747819	0	0	0	4.41579e-05	0	0	7.77726e-05	0	0	0	7.9139e-05	0	5.93437e-05	0	0
k__Bacteria;p__Firmicutes;c__Clostridia;o__Clostridiales;f__Lachnospiraceae;g__Lachnospira	0.000294278	1.48776e-05	0	7.7379e-05	0.000532245	0	2.30155e-05	0	1.23756e-05	8.55847e-05	0.000923004	0	2.52627e-05	0.000199913	8.27232e-05	0	0	0	0	0.000132083	0	0	8.726e-05	0.000377582	0	0	0.0011635	0.000451196	0.000165964	0	0	4.61638e-05	1.17276e-05	0.000332364	0	0.000111932	0	0	0	0	0	0	0	0	3.95695e-05	0	0	0	0
k__Bacteria;p__Firmicutes;c__Clostridia;o__Clostridiales;f__Peptostreptococcaceae;g__	0.000514986	0	0	0.000232137	0.00128626	0	6.90465e-05	3.59045e-05	6.18781e-05	0.000413659	0.00111157	0	1.26314e-05	0.000617912	0.000124085	0	0	0.000109445	0	0	0	0	0.00052356	0.00118669	8.21862e-05	0.000115772	0.00215534	0.00127839	0.000165964	0	8.80662e-06	0	0	0.000498546	9.12992e-05	0.000111932	0.000244768	8.83158e-05	0	0	7.77726e-05	0	0	0	3.95695e-05	0	0	0	0
k__Bacteria;p__Firmicutes;c__Erysipelotrichi;o__Erysipelotrichales;f__Erysipelotrichaceae;g__	0.00101526	0	0	0.000371419	0.00119755	2.62988e-05	1.15077e-05	2.39363e-05	6.18781e-05	0.000328075	0.00194525	0	0.000138945	0.000908694	4.13616e-05	0	0	0	0	0.000132083	3.87147e-05	8.14067e-05	0.00122164	0.00118669	0.000410931	0.000173658	0.00318532	0.00260691	0.000331928	7.44491e-05	1.76132e-05	3.07759e-05	2.34552e-05	0.000498546	0	0	0	4.41579e-05	0	0	0.000155545	0	0	0	3.95695e-05	0	0	0	0
k__Bacteria;p__Verrucomicrobia;c__Verrucomicrobiae;o__Verrucomicrobiales;f__Verrucomicrobiaceae;g__Akkermansia	0.000470844	1.48776e-05	3.48416e-05	0.000216661	0.000665306	3.94483e-05	6.90465e-05	1.19682e-05	0.00153458	0.000256754	0.000377141	0	0.00133892	0.000345304	4.13616e-05	0	5.73789e-05	0	0	0.000396249	0	0.000162813	0.00034904	0.000809105	8.21862e-05	0	0.00156405	0.000777059	0.000265543	5.58368e-05	8.80662e-06	3.07759e-05	1.17276e-05	0.000166182	0	0	0	0	0	0	0	0	0	0	0	0	0	0	0
k__Bacteria;p__Firmicutes;c__Bacilli;o__Bacillales;Other;Other	2.94278e-05	0	0	0.000139282	0	0	0	0	1.23756e-05	0	0	0	1.26314e-05	0	0	0	0	0	0	0	0	0	0	0	0	1.92953e-05	0	2.50664e-05	0	1.86123e-05	0	0	0	0	0	0	0	0	4.43459e-05	0	0	0	0	0	0	0	0	0	4.94267e-05
k__Bacteria;p__Firmicutes;c__Bacilli;o__Lactobacillales;f__Enterococcaceae;Other	7.35694e-05	0.000505839	4.64554e-05	4.64274e-05	0.000443538	5.25977e-05	0	2.39363e-05	6.18781e-05	1.42641e-05	4.96239e-05	0.000115762	0	0.000290782	0	7.86194e-05	0	0	7.30194e-05	6.60415e-05	0	4.07034e-05	0.00017452	0.000485463	0.000123279	3.85907e-05	0.000762951	0.000200531	0.000199157	0	0	1.53879e-05	1.17276e-05	0.000166182	0	0	0	4.41579e-05	0.000620843	0	0	0	0	0	0.00102881	0	5.93437e-05	0	0
k__Bacteria;p__Firmicutes;c__Bacilli;o__Lactobacillales;f__Streptococcaceae;g__Lactococcus	4.41417e-05	0.000104143	1.16139e-05	1.54758e-05	8.87075e-05	1.31494e-05	3.45232e-05	7.1809e-05	0.000235137	1.42641e-05	0	5.14496e-05	0	0	0.000661786	0	0	0	0	0	0	0	0	0	4.10931e-05	1.92953e-05	3.81476e-05	0.000225598	6.63856e-05	0.000111674	2.64198e-05	1.53879e-05	2.34552e-05	0	9.12992e-05	0	0	4.41579e-05	0.000133038	0.000256921	0	0.000112655	3.42888e-05	5.96481e-05	0	0	0	5.68569e-05	4.94267e-05
k__Bacteria;p__Firmicutes;c__Clostridia;o__Clostridiales;f__;g__	0.000117711	0	1.16139e-05	0.000123806	0.00035483	0	0.00010357	0	0.000111381	0.000128377	0.000406916	1.28624e-05	6.31568e-05	0.000399826	0	0	5.73789e-05	0	0	0.000132083	0	0	0.0004363	0.000269702	0.000164372	7.71813e-05	0.000782025	0.000300797	0.000132771	1.86123e-05	0	4.61638e-05	0	0.000332364	0	0	0	4.41579e-05	0	6.42302e-05	7.77726e-05	0	0	0	0	0	0	0	0
k__Bacteria;p__Firmicutes;c__Clostridia;o__Clostridiales;f__Peptostreptococcaceae;Other	4.41417e-05	0	0	0	0.000177415	0	0	0	0	1.42641e-05	2.97743e-05	0	1.26314e-05	1.81739e-05	0	0	5.73789e-05	0.000109445	0	6.60415e-05	0	4.07034e-05	0	0.000377582	4.10931e-05	0	0.000419623	0.000275731	9.95785e-05	5.58368e-05	1.76132e-05	4.61638e-05	0	8.3091e-05	0	0.000111932	0.000122384	4.41579e-05	0	0.000192691	7.77726e-05	0	0	0	7.9139e-05	0.00010247	5.93437e-05	0	0
k__Bacteria;p__Proteobacteria;c__Betaproteobacteria;o__Burkholderiales;f__Alcaligenaceae;g__Sutterella	0.000102997	1.48776e-05	1.16139e-05	6.19032e-05	4.43538e-05	0	1.15077e-05	0	6.18781e-05	5.70565e-05	0.000327517	0	3.78941e-05	5.45217e-05	4.13616e-05	0	0.000114758	0	0	0.000330207	3.87147e-05	0	0.00026178	0.000215761	0.000205465	1.92953e-05	0.000419623	0.000200531	3.31928e-05	0	1.76132e-05	3.07759e-05	4.69104e-05	0	0	0	0	0	0	0	7.77726e-05	0	0	0	0	0	0	0	0
k__Bacteria;p__Actinobacteria;c__Actinobacteria;o__Actinomycetales;f__Corynebacteriaceae;g__Corynebacterium	1.47139e-05	0.000119021	1.16139e-05	0	0	5.25977e-05	2.30155e-05	2.39363e-05	2.47512e-05	0	2.97743e-05	0	2.52627e-05	0	0	0	0	0	0	0	0	0	0.00017452	0	4.10931e-05	1.92953e-05	1.90738e-05	0	0	5.58368e-05	8.80662e-06	9.23276e-05	3.51828e-05	0	0	0	0	4.41579e-05	0.000133038	0	0.000233318	0.00022531	0	0	0.000158278	0	0	0	4.94267e-05
k__Bacteria;p__Firmicutes;c__Clostridia;o__Clostridiales;f__Lachnospiraceae;g__Coprococcus	0.000176567	0	1.16139e-05	4.64274e-05	0.000620953	0	2.30155e-05	0	3.71269e-05	8.55847e-05	0.000109172	0	6.31568e-05	0.000290782	0	0	0	0.000109445	0	0	0	0	8.726e-05	5.39403e-05	4.10931e-05	1.92953e-05	0.000572213	0.000225598	9.95785e-05	0	0	0	1.17276e-05	0.000166182	0	0	0	4.41579e-05	0	0	0	0	0	0	3.95695e-05	0	0	0	0
k__Bacteria;p__Firmicutes;c__Clostridia;o__Clostridiales;f__Ruminococcaceae;g__Ruminococcus	8.82833e-05	0	0	1.54758e-05	0	1.31494e-05	4.6031e-05	0	1.23756e-05	2.85282e-05	0.000178646	1.28624e-05	0	0.000272608	0	0	0	0	0	0.000132083	0	0	0.00017452	0	4.10931e-05	0	0.000286107	0.000501329	3.31928e-05	1.86123e-05	0	1.53879e-05	2.34552e-05	0	0	0	0	0	0	0	7.77726e-05	0	3.42888e-05	0	0	0.00010247	5.93437e-05	0	0
k__Bacteria;p__Proteobacteria;c__Gammaproteobacteria;o__Enterobacteriales;f__Enterobacteriaceae;g__Trabulsiella	1.47139e-05	0	0	1.54758e-05	8.87075e-05	0	0	0	0	8.55847e-05	3.96991e-05	0	1.26314e-05	5.45217e-05	8.27232e-05	0.000471717	0	0.000875561	0	0	7.74293e-05	0	0	0	0	0	5.72213e-05	2.50664e-05	9.95785e-05	0	5.28397e-05	4.61638e-05	4.69104e-05	0	0.000273898	0.00268637	0.000122384	0	0	0.00102768	0	7.51033e-05	0.000137155	0	3.95695e-05	0	5.93437e-05	0	4.94267e-05
k__Bacteria;p__Firmicutes;c__Clostridia;o__Clostridiales;f__Lachnospiraceae;g__Blautia	0.000147139	0	0	4.64274e-05	0.000665306	0	1.15077e-05	0	0.000185634	0.000142641	0.00174676	0	6.31568e-05	0.000163565	8.27232e-05	0	0	0	0	6.60415e-05	3.87147e-05	0	0.00034904	0.000161821	0.000164372	0	0.000514992	0.000200531	9.95785e-05	0	8.80662e-06	0	0	0.000166182	0	0.000111932	0	0	0	0.00012846	0	0	0	0	0	0	0	0	0
k__Bacteria;p__Proteobacteria;c__Gammaproteobacteria;o__Enterobacteriales;f__Enterobacteriaceae;g__Citrobacter	2.94278e-05	7.43882e-05	0	1.54758e-05	0.000266123	1.31494e-05	0	0	0	0.000142641	8.93229e-05	0	2.52627e-05	0.00525225	0	0.000314478	0	0.000328335	7.30194e-05	6.60415e-05	0.000116144	0	0.00017452	5.39403e-05	8.21862e-05	1.92953e-05	0.000286107	0.000150399	3.31928e-05	9.30613e-05	6.16463e-05	1.53879e-05	2.34552e-05	0	0	0	0	0	4.43459e-05	0	0	3.75516e-05	0.00589768	0	3.95695e-05	0	0	0	0
k__Bacteria;p__Proteobacteria;c__Gammaproteobacteria;o__Enterobacteriales;f__Enterobacteriaceae;g__Erwinia	0.000132425	0.0775273	0.000116139	1.54758e-05	0.000221769	2.62988e-05	3.45232e-05	0	0	7.13206e-05	0.000387066	0	5.05255e-05	1.81739e-05	0	0.000117929	0	0.000109445	0	0	7.74293e-05	0	8.726e-05	0	0	3.85907e-05	9.53689e-05	5.01329e-05	0.00023235	3.72245e-05	5.28397e-05	0	1.17276e-05	0	0.000639094	0.00358182	0.000367152	4.41579e-05	0	0.000899223	0	3.75516e-05	6.85777e-05	5.96481e-05	0	0	5.93437e-05	0	4.94267e-05
k__Bacteria;p__Bacteroidetes;c__Bacteroidia;o__Bacteroidales;f__[Barnesiellaceae];g__	4.41417e-05	0	0	4.64274e-05	0.000221769	0	0	1.19682e-05	2.47512e-05	0.000128377	6.94734e-05	0	1.26314e-05	0.000109043	0	0	0	0	0	0	0	0	0.00017452	0.000107881	0	0	0.000476844	0.000651727	9.95785e-05	0	0	0	0	8.3091e-05	0	0	0.000122384	0	0	6.42302e-05	7.77726e-05	0	0	0	3.95695e-05	0	5.93437e-05	0	0
k__Bacteria;p__Firmicutes;c__Bacilli;o__Lactobacillales;f__Lactobacillaceae;Other	0.000588556	0	1.16139e-05	0.000216661	0.00177415	0	2.30155e-05	0	1.23756e-05	0.000156905	0.000168721	0	3.78941e-05	0.000527043	4.13616e-05	0	0	0	0	0	3.87147e-05	0	0.00095986	0.000701224	0.000123279	0	0.00177386	0.00125332	0.000331928	1.86123e-05	0	0	0	0.000498546	0	0.000111932	0	0	0	0	7.77726e-05	0	0	0	0	0	0	0	0
k__Bacteria;p__Firmicutes;c__Erysipelotrichi;o__Erysipelotrichales;f__Erysipelotrichaceae;g__[Eubacterium]	0.000235422	0	0	9.28548e-05	0.000576599	1.31494e-05	0	0	2.47512e-05	8.55847e-05	0.00122075	1.28624e-05	6.31568e-05	0.000272608	4.13616e-05	0	0	0	0	6.60415e-05	3.87147e-05	0	0.00026178	0.000863045	0.000164372	9.64767e-05	0.000743877	0.000977591	0.000132771	3.72245e-05	8.80662e-06	3.07759e-05	0	0.000166182	0	0	0	0	4.43459e-05	0	7.77726e-05	3.75516e-05	0	0	0	0	5.93437e-05	0	0
k__Bacteria;p__Bacteroidetes;c__Bacteroidia;o__Bacteroidales;f__Porphyromonadaceae;g__Dysgonomonas	0.000235422	0	0	4.64274e-05	0.000399184	0	0	0	1.23756e-05	0.000156905	1.98495e-05	0	0	0.000236261	0	0	0	0	0	0	0	0.000162813	0.00061082	0.000485463	4.10931e-05	0	0.000820172	0.000751993	9.95785e-05	3.72245e-05	8.80662e-06	1.53879e-05	1.17276e-05	0.000664728	0	0.000223864	0	0.000132474	0	6.42302e-05	7.77726e-05	0	0	0	0	0	0	0	0
k__Bacteria;p__Bacteroidetes;c__Bacteroidia;o__Bacteroidales;f__Rikenellaceae;g__	1.47139e-05	0	0	1.54758e-05	0.000221769	0	2.30155e-05	0	0	7.13206e-05	1.98495e-05	2.57248e-05	0	7.26956e-05	0	0	0	0	0	0	0	0	0.00017452	0.000215761	0	0	0.000228885	0.000250664	3.31928e-05	1.86123e-05	0	0	0	0	0	0.000111932	0	4.41579e-05	0	0	0	0	0	0	0	0	0	0	0
k__Bacteria;p__Firmicutes;c__Clostridia;o__Clostridiales;f__Clostridiaceae;Other	2.94278e-05	0	2.32277e-05	0	0.000221769	0	0	7.1809e-05	0.000259888	8.55847e-05	0.000168721	0	0	1.81739e-05	0	0	0	0	0	6.60415e-05	0	0	8.726e-05	5.39403e-05	0	1.92953e-05	0.000247959	0.000200531	0.000132771	0	0	0	0	0	0	0	0	0	0	0	0	0	0	0	0	0	0	0	0
k__Bacteria;p__Firmicutes;c__Clostridia;o__Clostridiales;f__Veillonellaceae;g__Megamonas	1.47139e-05	0	0	0.00108331	8.87075e-05	0	1.15077e-05	0	1.23756e-05	7.13206e-05	8.93229e-05	0	0	7.26956e-05	0	0	0	0	0	0	0	0	0	0	0	0	7.62951e-05	7.51993e-05	0	1.86123e-05	0	1.53879e-05	0	0	0	0	0	0	0	6.42302e-05	0	0	3.42888e-05	0	0	0	0	0	0
k__Bacteria;p__Firmicutes;c__Clostridia;o__Clostridiales;f__[Tissierellaceae];g__Finegoldia	1.47139e-05	0	0	0	0	0	0	0	1.23756e-05	0	0	0	0	0	0	0	0	0	0	0	0	0	0	0	0	0	7.62951e-05	2.50664e-05	0.000331928	1.86123e-05	0	0	0	0	0	0	0.000122384	0	0	0	0	0	0	0	0	0	0	0	0
k__Bacteria;p__Firmicutes;c__Clostridia;o__Clostridiales;f__Veillonellaceae;g__Phascolarctobacterium	2.94278e-05	0	1.16139e-05	3.09516e-05	0	1.31494e-05	3.45232e-05	1.19682e-05	0	0	9.92477e-06	0	1.26314e-05	5.45217e-05	0	0	0	0	0	6.60415e-05	0	0	0	0	8.21862e-05	1.92953e-05	0.000247959	0.000200531	0	1.86123e-05	0	0	0	0.000166182	0	0	0	0	0	0	0	0	0	0	0	0	0	0	0
k__Bacteria;p__Firmicutes;c__Erysipelotrichi;o__Erysipelotrichales;f__Erysipelotrichaceae;g__Catenibacterium	0.000176567	0	0	4.64274e-05	0.000221769	0	0	0	0	4.27923e-05	1.98495e-05	0	1.26314e-05	0.000254434	4.13616e-05	0	0	0	0	0	0	8.14067e-05	0.00034904	0.000323642	0.000205465	3.85907e-05	0.00108721	0.000626661	0.000165964	1.86123e-05	0	0	0	0	0	0	0	4.41579e-05	0	0	0	0	0	0	0	0	0	0	0
k__Bacteria;p__Firmicutes;c__Clostridia;o__Clostridiales;f__Veillonellaceae;g__Megasphaera	7.35694e-05	0	0	1.54758e-05	0.000177415	0	1.15077e-05	0	0	2.85282e-05	8.93229e-05	0	0.00027789	7.26956e-05	0	0	0	0	0	6.60415e-05	3.87147e-05	0	0.00017452	0.000107881	8.21862e-05	0	0.000209812	0.000300797	0	0	0	0	0	8.3091e-05	0	0	0	0	0	0	0	0	0	0	0	0	0	0	0
k__Bacteria;p__Actinobacteria;c__Coriobacteriia;o__Coriobacteriales;f__Coriobacteriaceae;g__Collinsella	0.000132425	0	0	0.000355943	0	0	1.15077e-05	2.39363e-05	1.23756e-05	8.55847e-05	0.00106195	0	2.52627e-05	0.000145391	8.27232e-05	0	0	0	0	0	0	0	0	0.000107881	0.000986234	0	0.000228885	0.000125332	0.000199157	0	8.80662e-06	3.07759e-05	0	0	0	0	0	0	4.43459e-05	0	0	0	0	0	3.95695e-05	0	0	0	0
k__Bacteria;p__Firmicutes;c__Clostridia;o__Clostridiales;f__Lachnospiraceae;g__Clostridium	0	0	0	4.64274e-05	0	0	0	0	9.9005e-05	9.98488e-05	0	0	0	5.45217e-05	0	0	0	0	0	0	0	8.14067e-05	0	0	0	0	0.00015259	7.51993e-05	3.31928e-05	1.86123e-05	0	0	0	8.3091e-05	9.12992e-05	0	0	0	0	0	0	0	0	0	0	0	0	0	0
k__Bacteria;p__Firmicutes;c__Clostridia;o__Clostridiales;f__Lachnospiraceae;Other	2.94278e-05	0	0	0	8.87075e-05	0	0	0	0	1.42641e-05	6.94734e-05	1.28624e-05	0	5.45217e-05	0	0	0	0	0	0	0	0	0.00017452	0	4.10931e-05	0	9.53689e-05	7.51993e-05	0	0	0	1.53879e-05	0	0	0	0	0	0	0	0	0	0	0	0	7.9139e-05	0	0	0	0
k__Bacteria;p__Firmicutes;c__Bacilli;o__Lactobacillales;f__Carnobacteriaceae;g__Granulicatella	4.41417e-05	4.46329e-05	4.64554e-05	0	8.87075e-05	1.31494e-05	0	1.19682e-05	1.23756e-05	2.85282e-05	6.94734e-05	7.71744e-05	0	5.45217e-05	0	0	0	0	0	0	0	0	8.726e-05	0.000377582	0	0	5.72213e-05	0.000100266	0	0	0	0	0	8.3091e-05	0	0	0	4.41579e-05	0	0	0	0	0	0	0	0	0	0	0
k__Bacteria;p__Fusobacteria;c__Fusobacteriia;o__Fusobacteriales;f__Fusobacteriaceae;g__Fusobacterium	4.41417e-05	0	0	6.19032e-05	0.000177415	0	0	0	0	8.55847e-05	0	0	2.52627e-05	5.45217e-05	0	0	0	0	0	0	0	0	0	0	4.10931e-05	0	7.62951e-05	0.000225598	6.63856e-05	1.86123e-05	0	1.53879e-05	0	8.3091e-05	0	0	0	0	0	0	7.77726e-05	0	0	0	0	0	0	0	0
k__Bacteria;p__Actinobacteria;c__Actinobacteria;o__Actinomycetales;f__Propionibacteriaceae;g__Propionibacterium	8.82833e-05	1.48776e-05	0	1.54758e-05	0	0	1.15077e-05	0	2.47512e-05	1.42641e-05	4.96239e-05	0	0	0	0	0	0	0	0	0	0	0	0	0	0	0	0	0.000225598	0	1.86123e-05	8.80662e-06	3.07759e-05	3.51828e-05	8.3091e-05	0	0	0	0	0	0	0	0	0	0	0	0	0	0	0
k__Bacteria;p__Firmicutes;c__Bacilli;Other;Other;Other	0	0	0	1.54758e-05	0	0	0	0	1.23756e-05	1.42641e-05	0	0	0	0	0	0	0	0	0	0	0	0	0	0	0	0	1.90738e-05	2.50664e-05	0	0	0	1.53879e-05	0	0	0	0	0	0	0	0	0	0	0	0	0	0	0	0	0
k__Bacteria;p__Proteobacteria;c__Gammaproteobacteria;o__Pasteurellales;f__Pasteurellaceae;g__Actinobacillus	0	0	0	1.54758e-05	0	0	0	1.19682e-05	0.000173259	5.70565e-05	0	0	1.26314e-05	1.81739e-05	0	0	0	0	0	0	0	0	0	0	0	0	3.81476e-05	2.50664e-05	0	0	0	0	0	0	0	0	0.000122384	0	0	0	0	0.000638378	0.000137155	5.96481e-05	3.95695e-05	0	0.000118687	0	0
k__Bacteria;p__Firmicutes;c__Clostridia;o__Clostridiales;f__[Tissierellaceae];g__Anaerococcus	0	0	0	0	4.43538e-05	0	0	0	0	1.42641e-05	9.92477e-06	0	0	0	0	0	0	0	0	0	0	0	0	0	0	1.92953e-05	0	0	3.31928e-05	0	0	0	1.17276e-05	0	0	0	0	0	0	0	0	0	0	0	0	0	0	0	0
k__Bacteria;p__Proteobacteria;c__Gammaproteobacteria;o__Pseudomonadales;f__Moraxellaceae;g__Acinetobacter	0	0	0	1.54758e-05	0	0	1.15077e-05	0	1.23756e-05	0	9.92477e-06	0	0	0	0	0	0	0	0	0	0	0	0	0	0	1.92953e-05	0	2.50664e-05	0	0	0.0100307	0.00052319	0.00118449	0	0	0	0.00734304	0	0.00310421	0	0	3.75516e-05	0.000205733	5.96481e-05	0.000118708	0.000922226	5.93437e-05	0	0
k__Bacteria;p__Firmicutes;c__Clostridia;o__Clostridiales;f__Veillonellaceae;g__Acidaminococcus	1.47139e-05	0	0	3.09516e-05	0	0	0	0	0	0	0.00153834	0	2.52627e-05	1.81739e-05	0.000165446	0	0	0	0	0	0	0	0	5.39403e-05	0	0	0.00015259	7.51993e-05	0	0	0	0	0	8.3091e-05	0	0	0	0	0	0	7.77726e-05	0	0	0	0	0	0	0	0
k__Bacteria;p__Firmicutes;c__Clostridia;o__Clostridiales;f__Lachnospiraceae;g__Roseburia	0	0	1.16139e-05	0	4.43538e-05	0	0	0	1.23756e-05	0	0	0	0	7.26956e-05	0	0	0	0	0	0	0	0	0	0	0	0	0.000133516	2.50664e-05	0	0	0	1.53879e-05	1.17276e-05	8.3091e-05	0	0	0	0	0	0	0	0	0	0	0	0	0	0	0
k__Bacteria;p__Firmicutes;c__Bacilli;o__Gemellales;f__Gemellaceae;g__	1.47139e-05	0	9.29109e-05	0	4.43538e-05	0.00620652	0	0	0	1.42641e-05	4.96239e-05	0	1.26314e-05	3.63478e-05	0	0	0	0	0	0	0	0	0	0	0	0	1.90738e-05	0	0	0	0	0	0	0	0	0	0	0	0	0.000449611	0	3.75516e-05	0	0	0	0	0	0	0
k__Bacteria;p__Firmicutes;c__Bacilli;o__Lactobacillales;f__Leuconostocaceae;g__	0	0	1.16139e-05	0	0	0.430302	2.30155e-05	1.19682e-05	0	0	0	0	1.26314e-05	0	0.00488067	0	0	0	0	0	0	0	0	0	0	5.7886e-05	1.90738e-05	2.50664e-05	3.31928e-05	0	0	1.53879e-05	0	0	9.12992e-05	0	0	0	0	0	0	0	0	0	0	0	0	0	0
k__Bacteria;p__Firmicutes;c__Clostridia;o__Clostridiales;f__Veillonellaceae;g__Dialister	4.41417e-05	0	0	1.54758e-05	8.87075e-05	1.31494e-05	1.15077e-05	0	2.47512e-05	0	6.94734e-05	0	6.31568e-05	0	0	0	0	0	0	0	0	0	0	0	0	0	0.000171664	2.50664e-05	0	0	0	1.53879e-05	1.17276e-05	8.3091e-05	0	0	0	0	0	0	0	0	0	0	0	0	0	0	0
k__Bacteria;p__Firmicutes;c__Bacilli;o__Lactobacillales;f__;g__	4.41417e-05	0	0	1.54758e-05	4.43538e-05	3.94483e-05	0	1.19682e-05	4.95025e-05	1.42641e-05	0.00020842	0	0	1.81739e-05	0	0	0	0	0	0	0	0	0	0.000107881	4.10931e-05	0	0.000133516	0.000125332	3.31928e-05	0	0	0	0	0	0	0	0	0	0	0	0	0	0	0	0	0	0	0	0
k__Bacteria;p__Firmicutes;c__Erysipelotrichi;o__Erysipelotrichales;f__Erysipelotrichaceae;g__Coprobacillus	2.94278e-05	0	0	0	8.87075e-05	0	0	0	0	1.42641e-05	2.97743e-05	0	0	0	0	0	0	0	0	0	0	0	0	0	0	0	9.53689e-05	2.50664e-05	3.31928e-05	0	0	0	0	0	0	0	0	4.41579e-05	0	0	0	0	0	0	3.95695e-05	0	0	0	0
k__Bacteria;p__Proteobacteria;c__Gammaproteobacteria;o__Enterobacteriales;f__Enterobacteriaceae;g__Enterobacter	0	0	0	0	0	0	0	0	1.23756e-05	2.85282e-05	9.92477e-06	0	0	0	0	0	0	0	0	0	3.87147e-05	0	0	0.000107881	0	0	0	2.50664e-05	0	0	8.80662e-06	1.53879e-05	0	0	0	0	0	0	0	0.00790031	0	0	0	0	0	0	5.93437e-05	0	0
k__Bacteria;p__Proteobacteria;c__Gammaproteobacteria;o__Pseudomonadales;f__Pseudomonadaceae;g__Pseudomonas	1.47139e-05	0	0	0	0	0	0.000115077	0	1.23756e-05	0	9.92477e-06	0	0	0	0	0	0	0	0	0	0	0	0	0	0	0	0	0	0	0	0	0	0	0	0	0	0	0	0	0	0	0	0	0	0	0.000409878	0	0	0
k__Bacteria;p__Cyanobacteria;c__4C0d-2;o__YS2;f__;g__	0	0	0	0	0	0	0	0	0	1.42641e-05	0	0	0	0.000127217	0	0	0	0	0	0	0	0	0	0	0	0	0	0	0	0	0	0	0	0	0	0	0	0	0	0	0	0	0	0	0	0	0	0	0
k__Bacteria;p__Firmicutes;c__Bacilli;o__Lactobacillales;f__Lactobacillaceae;g__	0	0	0	1.54758e-05	8.87075e-05	0	0	0	0	1.42641e-05	0	0	0	1.81739e-05	0	0	0	0	0	0	0	0	0	0.000107881	0	0	1.90738e-05	0.000100266	0	0	0	0	0	0	0	0	0	0	0	0	0	0	0	0	0	0	0	0	0
k__Bacteria;p__Actinobacteria;c__Actinobacteria;o__Actinomycetales;f__Actinomycetaceae;g__Actinomyces	0.000117711	0	0	0	0	0	0	0	1.23756e-05	2.85282e-05	0	0	5.05255e-05	1.81739e-05	0	0	0	0	0	0	0	0	0	0	0	0	0.000133516	2.50664e-05	0.000165964	0	0	0	0	0	0	0	0	0	0	0	0	0	0	0	0	0	0	0	0
k__Bacteria;p__Bacteroidetes;c__Bacteroidia;o__Bacteroidales;f__[Paraprevotellaceae];g__[Prevotella]	0	0	0	3.09516e-05	0	0	0	0	0	0	1.98495e-05	0	0	0	0	0	0	0	0	0	0	0	0	0	0	0	0	0	0	0	0	1.53879e-05	0	0	0	0	0	0	0	0	0	0	0	0	0	0.00010247	0	0	0
k__Bacteria;p__Proteobacteria;c__Epsilonproteobacteria;o__Campylobacterales;f__Campylobacteraceae;g__Campylobacter	1.47139e-05	0	0	0	0	0	0	0	1.23756e-05	0	0	0	1.26314e-05	0	0	0	0	0	0	0	0	0	0	0	0	0	3.81476e-05	0	0	0	0	0	0	0	0	0	0	0	0	0	0	0	0	0	0	0	0	0	0
k__Bacteria;p__Bacteroidetes;c__Bacteroidia;o__Bacteroidales;f__;g__	0	0	0	0	0	0	1.15077e-05	0	0	0	0	0	0	7.26956e-05	0	0	0	0	0	0	0	0	0	0	0	0	0	0	0	0	0	3.07759e-05	1.17276e-05	0	0	0	0	0	0	0	0	0	0	0	0	0.00010247	0.000118687	0	0
k__Bacteria;p__Firmicutes;c__Bacilli;o__Turicibacterales;f__Turicibacteraceae;g__Turicibacter	1.47139e-05	0	0	0	0	0	0	0	3.71269e-05	1.42641e-05	0	0	0	3.63478e-05	0	0	0	0	0	0	0	0	0	0	0	0	5.72213e-05	2.50664e-05	0	0	0	0	0	0	0	0	0	0	0	0	0	0	0	0	0	0	0	0	0
k__Bacteria;p__Firmicutes;c__Clostridia;o__Clostridiales;Other;Other	1.47139e-05	0	0	0	0	0	0	0	4.95025e-05	0	4.96239e-05	0	0	0	0	0	0	0	0	0	0	0	0	5.39403e-05	0	1.92953e-05	5.72213e-05	2.50664e-05	0	0	0	0	1.17276e-05	0	0	0	0	0	0	0	0	0	0	0	0	0	0	0	0
k__Bacteria;p__Firmicutes;c__Clostridia;o__Clostridiales;f__[Tissierellaceae];g__Peptoniphilus	0	0	0	0	0	0	0	0	0	0	0	0	0	0	0	0	0	0	0	0	0	0	0	0	0	0	1.90738e-05	0	0	0	0	0	0	0	0	0	0	0	0	0	0	0	0	0	0	0	0	0	0
k__Bacteria;p__Actinobacteria;c__Coriobacteriia;o__Coriobacteriales;f__Coriobacteriaceae;g__Eggerthella	1.47139e-05	0	0	1.54758e-05	0	0	0	0	3.71269e-05	2.85282e-05	6.94734e-05	0	0	3.63478e-05	0	0	0	0	0	0	0	0	8.726e-05	0.000161821	4.10931e-05	0	3.81476e-05	0.000125332	0	1.86123e-05	0	0	1.17276e-05	0	0	0	0	0	0	0	0	0	0	0	0	0	0	0	0
k__Bacteria;p__Bacteroidetes;c__Bacteroidia;o__Bacteroidales;f__[Odoribacteraceae];g__Butyricimonas	1.47139e-05	0	0	0	0	0	1.15077e-05	0	0	0	0	0	1.26314e-05	0	0	0	0	0	0	0	0	0	0	0	0	0	1.90738e-05	0	0	1.86123e-05	0	0	1.17276e-05	0	0	0	0	0	0	0	0	0	0	0	0	0	0	0	0
k__Bacteria;p__Bacteroidetes;c__Bacteroidia;o__Bacteroidales;f__[Odoribacteraceae];g__Odoribacter	1.47139e-05	0	0	0	0	0	0	0	1.23756e-05	0	2.97743e-05	2.57248e-05	0	0	0	0	0	0	0	0	0	0	8.726e-05	0	0	0	1.90738e-05	0	0	1.86123e-05	0	0	0	0	0	0.000111932	0	4.41579e-05	0	0	0	0	0	0	0	0	0	0	4.94267e-05
k__Bacteria;p__Firmicutes;c__Bacilli;o__Bacillales;f__Planococcaceae;Other	0	0	0	0	0	0	0	0	0	0	0	0	2.52627e-05	0	0	0	0	0	0	0	0	0	0	0	0	0	0	0	0	1.86123e-05	0	0	0	0	0	0	0	0	0	0.00012846	0	0	0	0	0	0	0	0	0
k__Bacteria;p__Firmicutes;c__Bacilli;o__Lactobacillales;f__Leuconostocaceae;g__Leuconostoc	0	0	0	0	0	0	0	0	0	0	0	0	1.26314e-05	0	0	0	0	0	0	0	0	0	8.726e-05	0	4.10931e-05	0	0	0	0	0	0	0	0	0	0	0	0	0	0	0	0	0	0	0	0	0.00010247	0	0	0
k__Bacteria;p__Firmicutes;c__Clostridia;o__Clostridiales;f__Christensenellaceae;g__	0	0	0	0	0	0	0	0	1.23756e-05	0	0	0	0	0	0	0	0	0	0	0	0	0	0	5.39403e-05	0	0	3.81476e-05	0	0	0	0	1.53879e-05	0	0	0	0	0	0	0	0	0	0	0	0	0	0	0	0	0
k__Bacteria;p__Firmicutes;c__Clostridia;o__Clostridiales;f__Ruminococcaceae;g__Anaerotruncus	0	0	0	1.54758e-05	4.43538e-05	0	0	0	2.47512e-05	2.85282e-05	0.000218345	0	0	0	0	0	0	0	0	0	0	0	8.726e-05	0	0	0	3.81476e-05	7.51993e-05	0	0	0	0	0	8.3091e-05	0	0	0	0	0	0	0	0	0	0	0	0	0	0	0
k__Bacteria;p__Firmicutes;c__Clostridia;o__Clostridiales;f__Veillonellaceae;Other	1.47139e-05	0	0	1.54758e-05	0	0	0	0	0	1.42641e-05	0	0	0	3.63478e-05	0	0	0	0	0	0	0	0	0	0	0	0	3.81476e-05	0	0	0	0	0	1.17276e-05	0	0	0	0	0	0	0	0	0	0	0	0	0	0	0	0
k__Bacteria;p__Cyanobacteria;c__Chloroplast;o__Streptophyta;f__;g__	0	0	0	1.54758e-05	0	0	0	0	0	0	9.92477e-06	0	0	0	0	0	0	0	0	0	0	0	0	0	0	0	0	0	0	0	0	0	0	0	0	0	0	0	0	0	0	0	0	0	0	0.00010247	0	0	0
k__Bacteria;p__Firmicutes;c__Clostridia;o__Clostridiales;f__Eubacteriaceae;g__Pseudoramibacter_Eubacterium	0	0	0	0	4.43538e-05	0	0	0	0	0	0	0	0	3.63478e-05	0	0	0	0	0	0	0	0	0	0	0	0	7.62951e-05	5.01329e-05	0	0	0	0	0	0	0	0	0	0	0	0	0	0	0	0	0	0	0	0	0
k__Bacteria;p__Proteobacteria;c__Betaproteobacteria;o__Neisseriales;f__Neisseriaceae;g__Neisseria	1.47139e-05	0	0	0	0	0	1.15077e-05	0	0	0	1.98495e-05	0	1.26314e-05	0	0	0	0	0	0	0	0	0	0	0	0	0	5.72213e-05	0	3.31928e-05	0	8.80662e-06	1.53879e-05	0	0	0	0	0	0	0	0	0	0	0	0	0	0	0	0	0
k__Bacteria;p__Actinobacteria;c__Actinobacteria;o__Actinomycetales;f__Microbacteriaceae;g__	0	0	0	0	0	0	0	0	0	0	0	0	0	0	0	0	0	0	0	0	0	0	0	0	0	0	0	0	0	0	0	0	0	0	0	0	0	0	0	0	0	0	0	0	0	0	0	0	0
k__Bacteria;p__Actinobacteria;c__Coriobacteriia;o__Coriobacteriales;f__Coriobacteriaceae;g__Atopobium	1.47139e-05	0	0	1.54758e-05	0	0	0	0	0	1.42641e-05	0	0	0	0	0	0	0	0	0	0	0	0	0	0	0	0	0	0	0	0	0	0	0	0	0	0	0	0	0	0	0	0	0	0	0	0	0	0	0
k__Bacteria;p__Firmicutes;c__Bacilli;o__Lactobacillales;f__Streptococcaceae;Other	0	1.48776e-05	0	0	0	0.0090468	0	0	0	1.42641e-05	0	0	0	0	0	0	0	0	0	0	0	0	0	0	0	0	0	0	0	0	0	0	0	0	0	0	0	0	0	0	0	0	0	0	0	0	0	5.68569e-05	0
k__Bacteria;p__Lentisphaerae;c__[Lentisphaeria];o__Victivallales;f__Victivallaceae;g__	1.47139e-05	0	0	0	0	0	0	0	0	0	0	0	0	0.000145391	0	0	0	0	0	0	0	0	0	0	0	0	0	0	0	0	0	0	0	0	0	0	0	0	0	0	0	0	0	0	0	0	0	0	0
k__Bacteria;p__Proteobacteria;c__Gammaproteobacteria;o__Enterobacteriales;f__Enterobacteriaceae;g__Serratia	0	0	0	0	0	0	0	0	0	0	0	0	0	0	0	0	0	0	0	0	0	0	0	5.39403e-05	0	0	3.81476e-05	0	0	0	0.000819015	0	0.000328373	0	0	0	0	0	0	0	0.000233318	0.000262861	0	0	0.000553973	0	0	0	0
k__Bacteria;p__Actinobacteria;c__Actinobacteria;o__Actinomycetales;f__ACK-M1;g__	0	0	0	0	0	0	0	0	0	0	0	0	0	0	0	0	0	0	0	0	0	0	0	0	0	0	0	0	0	0	0	0	0	0	0	0	0	0	0	0	0	0	0	0	0	0	0	0	0
k__Bacteria;p__Actinobacteria;c__Actinobacteria;o__Actinomycetales;f__Dermabacteraceae;g__Dermabacter	0	0	0	0	0	0	0	0	0	0	0	0	0.000492623	0	0	0	0	0	0	0	0	0	0	0	0	0	1.90738e-05	0	0	0	0	0	0	0	0	0	0	0	0	0	0	0	0	0	0	0	0	0	0
k__Bacteria;p__Bacteroidetes;c__Bacteroidia;o__Bacteroidales;f__S24-7;g__	0	0	0	1.54758e-05	4.43538e-05	0	1.15077e-05	0	0	0	0	0	0	0	0	0	0	0	0	0	0	0	8.726e-05	5.39403e-05	0	0	1.90738e-05	0	0	0	0	0	1.17276e-05	8.3091e-05	0	0	0	0	0	0	0	0	0	0	0	0.00010247	0	0	0
k__Bacteria;p__Bacteroidetes;c__Bacteroidia;o__Bacteroidales;f__[Paraprevotellaceae];g__CF231	0	0	0	0	0	0	0	0	1.23756e-05	4.27923e-05	9.92477e-06	0	0	9.08694e-05	0	0	0	0	0	0	0	0	0	0	0	0	0	0	0	0	0	0	0	0	0	0	0	0	0	0	0	0	0	0	0	0	0	0	0
k__Bacteria;p__Bacteroidetes;c__Bacteroidia;o__Bacteroidales;f__[Paraprevotellaceae];g__Paraprevotella	0	0	0	0	0	0	0	0	0	1.42641e-05	0	0	0	1.81739e-05	0	0	0	0	0	0	0	0	0	5.39403e-05	0	0	0	0	0	0	0	3.07759e-05	0	0	0	0	0	0	0	6.42302e-05	0	0	0	0	0	0	5.93437e-05	0	0
k__Bacteria;p__Bacteroidetes;c__Flavobacteriia;o__Flavobacteriales;f__[Weeksellaceae];g__Cloacibacterium	0	0	0	3.09516e-05	0	0	0	0	0	0	0	0	0	0	0	0	0	0	0	0	0	0	0	0	0	0	0	0	0	0	8.80662e-06	0	0	0	0	0	0	0	0	0	0	0	0	0	0	0	0	0	0
k__Bacteria;p__Firmicutes;c__Bacilli;o__Lactobacillales;f__Streptococcaceae;g__	0	0	0	0	0	0	0	0	0	0	0	0	0	3.63478e-05	0	0	0	0	0	0	0	0	0	0	0	0	0	0	0	0	0	0	0	0	0	0	0	0	0	0	0	0	0	0	0	0	0	0	0
k__Bacteria;p__Firmicutes;c__Clostridia;o__Clostridiales;f__Clostridiaceae;g__SMB53	0	0	0	0	0	0	0	0	0	0	0	0	0	0	0	0	0	0	0	0	0	0	0	0	0	0	0	0	0	0	0	0	0	0	0	0	0	0	0	0	0	0	0	0	0	0	0	0	0
k__Bacteria;p__Firmicutes;c__Clostridia;o__Clostridiales;f__Veillonellaceae;g__	1.47139e-05	0	0	0	0	0	0	0	0	0	0	0	0	0	0	0	0	0	0	0	0	0	0	0	0	0	1.90738e-05	0	0	0	0	0	0	0	0	0	0	0	0	0	0	0	0	0	0	0	0	0	0
k__Bacteria;p__Firmicutes;c__Clostridia;o__Clostridiales;f__Veillonellaceae;g__Selenomonas	0	0	0	0	0	0	0	0	0	0	0	0	0	0	0	0	0	0	0	0	0	0	0	0	0	0	1.90738e-05	0	0	0	0	0	0	0	0	0	0	0	0	0	0	0	0	0	0	0	0	0	0
k__Bacteria;p__Firmicutes;c__Clostridia;o__Clostridiales;f__[Mogibacteriaceae];g__	0	0	0	0	0	0	0	0	0	0	5.95486e-05	0	0	0	0	0	0	0	0	0	0	0	0	0	0	0	0	0	0	0	0	0	0	0	0	0	0	0	0	0	0	0	0	0	0	0	0	0	0
k__Bacteria;p__Fusobacteria;c__Fusobacteriia;o__Fusobacteriales;f__Leptotrichiaceae;g__Leptotrichia	0	0	0	0	0	0	0	0	0	1.42641e-05	0	0	0	1.81739e-05	0	0	0	0	0	0	0	0	0	5.39403e-05	0	0	1.90738e-05	2.50664e-05	0	0	0	0	0	0	0	0	0	0	0	0	0	0	0	0	0	0	0	0	0
k__Bacteria;p__Proteobacteria;c__Alphaproteobacteria;o__Rhizobiales;f__Hyphomicrobiaceae;g__Hyphomicrobium	0	0	0	0	0	0	0	0	0	0	0	0	0	0	0	0	0	0	0	0	0	0	0	0	0	0	0	0	0	0	0	0	0	0	0	0	0	0	0	0	0	0	0	0	0	0	0	0	0
k__Bacteria;p__Proteobacteria;c__Alphaproteobacteria;o__Rhizobiales;f__Rhizobiaceae;g__Agrobacterium	0	0	0	0	0	0	0	0	0	0	0	0	0	0	0	0	0	0	0	0	0	0	0	0	0	0	0	0	0	0	0	0	0	0	0	0	0	0	0	0	0	0	0	0	0	0	0	0	0
k__Bacteria;p__Proteobacteria;c__Alphaproteobacteria;o__Sphingomonadales;f__Sphingomonadaceae;g__Sphingomonas	0	0	0	0	0	0	0	0	0	0	0	0	0	0	0	0	0	0	0	0	0	0	0	0	0	0	0	0	0	0	0	0	0	0	0	0	0	0	0	0	0	0	0	0	0	0	0	0	0
k__Bacteria;p__Proteobacteria;c__Deltaproteobacteria;o__Desulfovibrionales;f__Desulfovibrionaceae;g__Bilophila	1.47139e-05	0	0	1.54758e-05	8.87075e-05	0	0	0	0	0	0	0	0	0	0	0	0	0	0	0	3.87147e-05	0	0	0	0	0	0	2.50664e-05	0	0	0	0	0	0	0	0	0	0	0	0	0	0	0	0	0	0	0	0	0
k__Bacteria;p__Synergistetes;c__Synergistia;o__Synergistales;f__Synergistaceae;g__	2.94278e-05	0	0	0	0	0	0	0	0	0	0	0	0	0	0	0	0	0	0	0	0	0	0	0	8.21862e-05	0	5.72213e-05	2.50664e-05	0	1.86123e-05	0	0	0	0	0	0	0	0	0	0	0	0	0	0	0	0	0	0	0
k__Bacteria;p__TM7;c__TM7-3;o__;f__;g__	0	0	0	0	0	0	0	0	1.23756e-05	1.42641e-05	0	0	0	0	0	0	0	0	0	0	0	4.07034e-05	0	0	0	0	1.90738e-05	0	0	0	8.80662e-06	1.53879e-05	0	0	0	0	0	0	0	0	0	0	0	0	0	0	0	0	0
k__Bacteria;p__Actinobacteria;c__Actinobacteria;o__Actinomycetales;f__Dietziaceae;g__Dietzia	0	0	0	0	0	0	0	0	0	0	0	0	0	0	0	0	0	0	0	0	0	0	0	0	0	0	0	0	0	0	0	0	1.17276e-05	0	0	0	0	0	0	0	0	0	0	0	0	0	0	0	0
k__Bacteria;p__Actinobacteria;c__Actinobacteria;o__Actinomycetales;f__Mycobacteriaceae;g__Mycobacterium	0	0	0	0	0	0	0	0	0	0	0	0	0	0	0	0	0	0	0	0	0	0	0	0	0	1.92953e-05	0	0	0	0	0	0	0	0	0	0	0	0	0	0	0	0	0	0	0	0	0	0	0
k__Bacteria;p__Actinobacteria;c__Coriobacteriia;o__Coriobacteriales;f__Coriobacteriaceae;g__	1.47139e-05	0	0	0	0	0	0	0	0	0	0.000218345	0	7.57882e-05	0	0	0	0	0	0	0	0	0	0	0	0	0	5.72213e-05	2.50664e-05	0	0	0	0	0	0	0	0	0	0	0	0	0	0	0	0	0	0	0	0	0
k__Bacteria;p__Bacteroidetes;c__Bacteroidia;o__Bacteroidales;f__[Paraprevotellaceae];g__	0	0	0	0	0	0	0	0	0	0	0	0	0	0	0	0	0	0	0	0	0	0	0	0	0.000246558	0	0	0	0	0	0	0	0	0	0	0	0	0	0	0	0	0	0	0	0	0	5.93437e-05	0	0
k__Bacteria;p__Firmicutes;c__Clostridia;o__Clostridiales;f__Lachnospiraceae;g__Anaerostipes	0	0	0	0	0	0	0	0	1.23756e-05	0	0	0	0	0	0	0	0	0	0	0	0	0	0	0	0	0	0	0	0	0	0	0	0	0	0	0	0	0	0	0	0	0	0	0	0	0	0	0	0
k__Bacteria;p__Firmicutes;c__Clostridia;o__Clostridiales;f__Lachnospiraceae;g__Lachnobacterium	0	0	0	0	0	0	0	0	0	0	9.92477e-06	0	0	0	0	0	0	0	0	0	0	0	0	0	0	0	0	0	0	0	0	0	0	0	0	0	0	0	0	0	0	0	0	0	0	0	0	0	0
k__Bacteria;p__Firmicutes;c__Clostridia;o__Clostridiales;f__Lachnospiraceae;g__Oribacterium	0	0	0	0	0	0	0	0	0	0	0	0	0	0	0	0	0	0	0	0	0	0	0	0	0	0	0	0	0	0	0	0	0	0	0	0	0	0	0	0	0	0	0	0	0	0	0	0	0
k__Bacteria;p__Nitrospirae;c__Nitrospira;o__Nitrospirales;f__Nitrospiraceae;g__Nitrospira	0	0	0	0	0	0	0	0	0	0	0	0	0	0	0	0	0	0	0	0	0	0	0	0	0	0	0	0	0	0	0	0	0	0	0	0	0	0	0	0	0	0	0	0	0	0	0	0	0
k__Bacteria;p__Proteobacteria;c__Alphaproteobacteria;o__Rhizobiales;f__Bradyrhizobiaceae;g__	0	0	0	0	0	0	0	0	0	0	0	0	0	0	0	0	0	0	0	0	0	0	0	0	0	0	0	0	0	0	0	0	0	0	0	0	0	0	0	0	0	0	0	0	0	0	0	0	0
k__Bacteria;p__Proteobacteria;c__Betaproteobacteria;o__Burkholderiales;f__Comamonadaceae;g__	0	0	0	0	0	0	0	0	0	0	0	0	0	0	0	0	0	0	0	0	0	0	0	0	0	0	1.90738e-05	0	0	0	8.80662e-06	0	0	0	0	0	0	0	0	0	0	0	0	0	0	0	0	0	0
k__Bacteria;p__Proteobacteria;c__Betaproteobacteria;o__Burkholderiales;f__Comamonadaceae;g__Comamonas	0	0	0	0	0	0	0	0	0	0	0	0	0	0	0	3.93097e-05	0	0	0	0	0	0	0	0	0	0	0	0	0	0	0	0	0	0	0	0	0	0	0	0	0	0	0	0	0	0.00010247	0	0	0
k__Bacteria;p__Proteobacteria;c__Betaproteobacteria;o__Burkholderiales;f__Comamonadaceae;g__Delftia	0	0	0	0	0	0	1.15077e-05	0	0	0	9.92477e-06	0	0	0	0	0	0	0	0	0	0	0	0	0	0	0	0	0	0	0	0	0	0	0	0	0	0	0	0	0	0	0	0	0	0	0	0	0	0
k__Bacteria;p__Proteobacteria;c__Betaproteobacteria;o__Burkholderiales;f__Oxalobacteraceae;g__Ralstonia	0	0	0	0	0	0	0	0	0	0	0	0	0	0	0	0	0	0	0	0	0	0	0	0	0	0	0	0	0	0	0	0	0	0	0	0	0	0	0	0	0	0	0	0	0	0	0	0	0
k__Bacteria;p__Proteobacteria;c__Betaproteobacteria;o__Methylophilales;f__Methylophilaceae;g__Methylotenera	0	0	0	0	0	0	0	0	0	1.42641e-05	0	0	0	0	0	0	0	0	0	0	0	0	0	0	0	0	0	0	0	0	0	0	0	0	0	0	0	0	0	0	0	0	0	0	0	0	0	0	0
k__Bacteria;p__Proteobacteria;c__Deltaproteobacteria;o__Desulfovibrionales;f__Desulfovibrionaceae;g__Desulfovibrio	0	0	0	0	0	0	0	0	1.23756e-05	0	9.92477e-06	0	0	0	0	0	0	0	0	0	0	0	0	0	0	0	0	0	0	0	0	0	0	0	0	0	0	0	0	0	7.77726e-05	0	0	0	0	0	0	0	0
k__Bacteria;p__Proteobacteria;c__Gammaproteobacteria;Other;Other;Other	0	0	0	0	0	0	0	0	0	0	0	0	0	0	0	0	0	0	0	0	0	0	0	0	0	0	0	0	3.31928e-05	0	3.52265e-05	0	0	0	0	0	0	0	0	0	0	0	0	0	0	0	0	0	0
k__Bacteria;p__Proteobacteria;c__Gammaproteobacteria;o__Enterobacteriales;f__Enterobacteriaceae;g__Pantoea	0	0	0	0	0	0	0	0	0	0	0	0	0	0	0	0	0	0	0	0	0	0	0	0	0	0	0	0	0	0	0	0	0	0	0	0	0	0	0	0	0	0	0	0	0	0	0	0	0
k__Bacteria;p__Proteobacteria;c__Gammaproteobacteria;o__Pasteurellales;f__Pasteurellaceae;g__Aggregatibacter	0	0	0	0	0	0	1.15077e-05	0	4.95025e-05	1.42641e-05	9.92477e-06	2.57248e-05	0	1.81739e-05	0	0	0	0	0	0	0	0	0	0	0	0	0	0	0	0	0	0	0	0	0	0	0	0	0	0	0	0	0	0	0	0	0	0	0
k__Bacteria;p__Proteobacteria;c__Gammaproteobacteria;o__Pseudomonadales;f__Moraxellaceae;g__Enhydrobacter	0	0	0	0	0	0	0	0	0	0	0	1.28624e-05	0	0	0	0	0	0	0	0	0	0	0	0	0	0	0	0	0	0	0	0	0	0	0	0	0	0	0	0	0	0	0	0	0	0	0	0	0
k__Bacteria;p__Proteobacteria;c__Gammaproteobacteria;o__Xanthomonadales;f__Xanthomonadaceae;g__	0	0	0	0	0	0	0	0	0	0	0	0	0	0	0	0	0	0	0	0	0	0	0	0	0	0	0	0	0	0	0	0	0	0	0	0	0	0	0	0	0	0	0	0	0	0.000204939	0	0	0
k__Bacteria;p__TM7;c__TM7-3;o__I025;f__Rs-045;g__	0	0	0	0	0	0	0	0	0	0	0	0	0	0	0	0	0	0	0	0	0	0	0	0	0	0	0	0	0	0	1.76132e-05	0	0	0	0	0	0	0	8.86918e-05	0	0	0	0	0	0	0	0	0	0
k__Bacteria;p__Tenericutes;c__RF3;o__ML615J-28;f__;g__	0	0	0	0	0	0	0	0	0	0	0	0	0	3.63478e-05	0	0	0	0	0	0	0	0	0	0	0	0	0	0	0	0	0	0	0	0	0	0	0	0	0	0	0	0	0	0	0	0	0	0	0
k__Bacteria;p__Actinobacteria;c__Actinobacteria;o__Actinomycetales;f__;g__	0	0	0	0	0	0	0	0	0	0	0	0	0	0	0	0	0	0	0	0	0	0	0	0	0	0	0	0	0	0	0	0	0	0	0	0	0	0	0	0	0	0	0	0	0	0	0	0	0
k__Bacteria;p__Actinobacteria;c__Actinobacteria;o__Actinomycetales;f__Micrococcaceae;g__Arthrobacter	2.94278e-05	0	0	0	0	0	0	0	0	0	0	0	0	0	0	0	0	0	0	0	0	0	0	0	0	0	0	0	0	0	0	0	0	0	0	0	0	0	0	0	0	0	0	0	0	0	0	0	0
k__Bacteria;p__Actinobacteria;c__Actinobacteria;o__Actinomycetales;f__Micrococcaceae;g__Micrococcus	0	0	0	0	0	0	0	0	0	0	0	0	0	0	0	0	0	0	0	0	0	0	0	0	0	0	0	0	0	0	0	0	0	0	0	0	0	0	0	0	0	0	0	0	0	0	0	0	0
k__Bacteria;p__Actinobacteria;c__Actinobacteria;o__Bifidobacteriales;f__Bifidobacteriaceae;Other	0	0	0	0	0	0	0	0	0	0	0	0	0	0	0	0	0	0	0	0	0	0	0	0	0	0	0	0	0	0	0	0	0	0	0	0	0	0	0	0	0	0	0	0	0	0	0	0	0
k__Bacteria;p__Actinobacteria;c__Actinobacteria;o__Bifidobacteriales;f__Bifidobacteriaceae;g__	0	0	0	0	0	0	0	0	0	0	0	0	0	0	0	0	0	0	0	0	0	0	0	0	0	0	0	0	0	0	0	0	0	0	0	0	0	0	0	0	0	0	0	0	0	0	0	0	0
k__Bacteria;p__Bacteroidetes;c__Flavobacteriia;o__Flavobacteriales;f__Flavobacteriaceae;g__Flavobacterium	0	0	0	1.54758e-05	0	0	0	0	0	0	0	0	0	0	0	0	0	0	0	0	0	0	0	0	0	0	0	0	0	0	0	0	0	0	0	0	0	0	0	0	0	0	0	0	0	0	0	0	0
k__Bacteria;p__Bacteroidetes;c__Flavobacteriia;o__Flavobacteriales;f__[Weeksellaceae];g__Chryseobacterium	0	0	0	1.54758e-05	0	0	0	0	0	1.42641e-05	0	0	0	0	0	0	0	0	0	0	0	0	0	0	0	0	1.90738e-05	0	0	0	0	0	0	0	0	0	0	0	0	0	0	0	0	0	0	0	0	0	0
k__Bacteria;p__Chloroflexi;c__Anaerolineae;o__WCHB1-50;f__;g__	0	0	0	0	0	0	0	0	0	0	0	0	0	0	0	0	0	0	0	0	0	0	0	0	0	0	0	0	0	0	0	0	0	0	0	0	0	0	0	0	0	0	0	0	0	0	0	0	0
k__Bacteria;p__Firmicutes;c__Bacilli;o__Bacillales;f__Bacillaceae;g__Anoxybacillus	0	0	0	0	0	0	0	1.19682e-05	0	0	0	0	0	0	0	0	0	0	0	0	0	0	0	0	0	0	0	0	0	0	0	0	0	0	0	0	0	0	0	0	0	0	0	0	0	0	0.000118687	0	0
k__Bacteria;p__Firmicutes;c__Bacilli;o__Lactobacillales;f__Aerococcaceae;g__	0	0	0	0	0	0	0	0	0	0	0	0	0	0	0	0	0	0	0	0	0	0	0	0	0	0	0	0	0	0	0	0	0	0	0	0	0	0	0	0	0	0	0	0	0	0	0	0	0
k__Bacteria;p__Firmicutes;c__Bacilli;o__Lactobacillales;f__Carnobacteriaceae;Other	0	0	0	0	0	0	0	0	0	0	0	0	0	0	0	0	0	0	0	0	0	0	0	0	0	0	0	0	0	0	0	0	0	0	0	0	0	0	0	0	0	0	0	0	0	0	0	0	0
k__Bacteria;p__Firmicutes;c__Bacilli;o__Lactobacillales;f__Lactobacillaceae;g__Pediococcus	0	0	0	0	4.43538e-05	0	0	0	0	0	0	0	0	0	0	0	0	0	0	0	0	0	0	0	0	0	1.90738e-05	0	0	0	0	0	0	0	0	0	0	0	0	0	0	0	0	0	0	0	0	0	0
k__Bacteria;p__Firmicutes;c__Clostridia;o__Clostridiales;f__Peptococcaceae;g__	0	0	0	0	8.87075e-05	0	0	0	0	0	0	0	0	0	0	0	0	0	0	0	0	0	0	5.39403e-05	0	0	0	0	0	0	0	0	0	0	0	0	0	0	0	0	0	0	0	0	0	0	0	0	0
k__Bacteria;p__Firmicutes;c__Clostridia;o__Clostridiales;f__Peptostreptococcaceae;g__Peptostreptococcus	0	0	0	0	0	0	0	0	0	0	0	0	0	0	0	0	0	0	0	0	0	0	0	0	0	0	0	0	0	0	0	0	0	0	0	0	0	0	0	0	0	0	0	0	0	0	0	0	0
k__Bacteria;p__Firmicutes;c__Clostridia;o__Clostridiales;f__Veillonellaceae;g__Mitsuokella	0	0	0	0	0	0	0	0	2.47512e-05	0	0	0	0	0	0	0	0	0	0	0	0	0	0	0	0	0	0	0	0	0	0	0	0	0	0	0	0	0	0	0	0	0	0	0	0	0	0	0	0
k__Bacteria;p__Firmicutes;c__Erysipelotrichi;o__Erysipelotrichales;f__Erysipelotrichaceae;Other	0	0	0	0	0	0	0	0	0	0	0	0	0	0	0	0	0	0	0	0	0	0	0	0	0	0	0	0	0	0	0	0	0	0	0	0	0	0	0	0	0	0	0	0	0	0	0	0	0
k__Bacteria;p__Proteobacteria;c__Alphaproteobacteria;o__Caulobacterales;f__Caulobacteraceae;g__	0	0	0	0	0	0	0	0	0	0	0	0	0	0	0	0	0	0	0	0	0	0	0	0	0	0	0	0	0	0	8.80662e-06	0	0	0	0	0	0	0	0	0	0	0	0	0	0	0	0	0	0
k__Bacteria;p__Proteobacteria;c__Alphaproteobacteria;o__Rhizobiales;f__Bradyrhizobiaceae;Other	0	0	0	0	0	0	0	0	0	0	0	0	0	0	0	0	0	0	0	0	0	0	0	0	0	0	0	0	0	0	0	0	0	0	0	0	0	0	0	0	0	0	0	0	0	0	0	0	0
k__Bacteria;p__Proteobacteria;c__Alphaproteobacteria;o__Rhizobiales;f__Brucellaceae;g__Ochrobactrum	0	0	0	0	0	0	1.15077e-05	0	1.23756e-05	0	0	0	0	0	0	0	0	0	0	0	0	0	0	0	0	0	0	0	0	0	0	0	0	0	0	0	0	0	0	0	0	0	0	0	0	0	0	0	0
k__Bacteria;p__Proteobacteria;c__Alphaproteobacteria;o__Sphingomonadales;f__Sphingomonadaceae;g__Sphingobium	0	0	0	0	0	0	0	0	0	0	0	0	0	0	0	0	0	0	0	0	0	0	0	0	0	0	0	0	0	0	0	0	0	0	0	0	0	0	0	0	0	0	0	0	0	0	0	0	0
k__Bacteria;p__Proteobacteria;c__Betaproteobacteria;o__Methylophilales;f__Methylophilaceae;g__	0	0	0	0	0	0	0	0	0	0	0	0	0	0	0	0	0	0	0	0	0	0	0	0	0	0	0	0	0	0	0	0	0	0	0	0	0	0	0	0	0	0	0	0	0	0	0	0	0
k__Bacteria;p__Proteobacteria;c__Betaproteobacteria;o__Neisseriales;f__Neisseriaceae;g__	0	0	0	0	0	0	0	0	0	0	0	0	0	0	0	0	0	0	0	0	0	0	0	0	0	0	0	0	0	0	0	0	1.17276e-05	0	0	0	0	0	0	0	0	0	0	0	0	0	0	0	0
k__Bacteria;p__Proteobacteria;c__Gammaproteobacteria;o__Legionellales;f__Coxiellaceae;g__	0	0	0	0	0	0	0	0	0	0	0	0	0	0	0	0	0	0	0	0	0	0	0	0	0	0	0	0	0	0	0	0	0	0	0	0	0	0	0	0	0	0	0	0	0	0	0	0	0
k__Bacteria;p__Proteobacteria;c__Gammaproteobacteria;o__Pseudomonadales;f__Moraxellaceae;g__	0	0	0	0	0	0	0	0	0	0	0	0	0	0	0	0	0	0	0	0	0	0	0	0	0	0	0	0	0	0	0.000114486	0	3.51828e-05	0	0	0	0	0	0	0	0	0	0	0	0	0.00010247	0	0	0
k__Bacteria;p__Proteobacteria;c__Gammaproteobacteria;o__Pseudomonadales;f__Pseudomonadaceae;g__	0	0	0	0	0	0	0	0	0	0	0	0	0	0	0	0	0	0	0	0	0	0	0	0	0	0	0	0	0	0	0	0	0	0	0	0	0	0	0	0	0	0	0	0	0	0	0	0	0
k__Bacteria;p__Proteobacteria;c__Gammaproteobacteria;o__Xanthomonadales;f__Xanthomonadaceae;g__Stenotrophomonas	1.47139e-05	0	0	0	0	0	0	0	0	0	0	0	0	0	0	0	0	0	0	0	0	0	0	0	0	0	0	0	0	0	0	0	0	0	0	0	0	0	0	0	0	0	0	0	0	0	0	0	0
k__Bacteria;p__Synergistetes;c__Synergistia;o__Synergistales;f__Synergistaceae;Other	0	0	0	0	0	0	0	0	0	1.42641e-05	0	0	0	0	0	0	0	0	0	0	0	0	0	0	0	0	0	0	3.31928e-05	0	0	0	0	0	0	0	0	0	0	0	0	0	0	0	0	0	0	0	0
k__Bacteria;p__Tenericutes;c__Mollicutes;o__RF39;f__;g__	0	0	0	0	0	0	0	0	1.23756e-05	0	1.98495e-05	0	0	1.81739e-05	0	0	0	0	0	0	0	0	0	5.39403e-05	0	0	1.90738e-05	5.01329e-05	0	0	0	0	0	0	0	0	0	0	0	0	0	0	0	0	0	0	0	0	0
k__Bacteria;p__Verrucomicrobia;c__Opitutae;o__[Cerasicoccales];f__[Cerasicoccaceae];g__	0	0	0	0	0	0	0	0	0	0	0	0	0	0	0	0	0	0	0	0	0	0	0	0	0	0	0	0	0	0	0	0	0	0	0	0	0	0	0	0	0	0	0	0	0	0	0	0	0
k__Bacteria;Other;Other;Other;Other;Other	0	0	0	0	0	0	0	0	0	0	0	0	0	0	0	0	0	0	0	0	0	0	0	0	0	0	0	0	0	0	0	0	0	0	0	0	0	0	0	0	0	0	0	0	0	0	0	0	0
k__Bacteria;p__Actinobacteria;c__Actinobacteria;o__Actinomycetales;f__Actinomycetaceae;g__Actinobaculum	0	0	0	0	0	0	0	0	0	0	0	0	0	0	0	0	0	0	0	0	0	0	0	0	0	0	0	0	0	0	0	0	0	0	0	0	0	0	0	0	0	0	0	0	0	0	0	0	0
k__Bacteria;p__Actinobacteria;c__Actinobacteria;o__Actinomycetales;f__Actinomycetaceae;g__Trueperella	0	0	0	0	0	0	0	0	0	0	0	0	0	0	0	0	0	0	0	0	0	0	0	0	0	0	0	0	0	0	0	0	0	0	0	0	0	0	0	0	0	0	0	0	0	0	0	0	0
k__Bacteria;p__Actinobacteria;c__Actinobacteria;o__Actinomycetales;f__Geodermatophilaceae;Other	0	0	0	0	0	0	0	0	0	0	0	0	0	0	0	0	0	0	0	0	0	0	0	0	0	0	0	0	0	0	0	0	0	0	0	0	0	0	0	0	0	0	0	0	0	0	0	0	0
k__Bacteria;p__Actinobacteria;c__Actinobacteria;o__Actinomycetales;f__Gordoniaceae;g__Gordonia	0	0	0	0	0	0	0	0	0	0	0	0	0	0	0	0	0	0	0	0	0	0	0	0	0	0	0	0	0	0	0	0	0	0	0	0	0	0	0	0	0	0	0	0	0	0	0	0	0
k__Bacteria;p__Actinobacteria;c__Actinobacteria;o__Actinomycetales;f__Microbacteriaceae;g__Candidatus Rhodoluna	0	0	0	0	0	0	0	0	0	0	0	0	0	0	0	0	0	0	0	0	0	0	0	0	0	0	0	0	0	0	0	0	0	0	0	0	0	0	0	0	0	0	0	0	0	0	0	0	0
k__Bacteria;p__Actinobacteria;c__Actinobacteria;o__Actinomycetales;f__Micrococcaceae;g__	0	0	0	0	0	0	0	0	0	0	0	0	0	0	0	0	0	0	0	0	0	0	0	0	0	1.92953e-05	0	0	0	0	0	0	0	0	0	0	0	0	0	0	0	0	0	0	0	0	0	0	0
k__Bacteria;p__Actinobacteria;c__Actinobacteria;o__Actinomycetales;f__Nocardiaceae;g__Rhodococcus	0	0	0	0	0	0	0	0	0	0	0	0	0	0	0	0	0	0	0	0	0	0	0	0	0	0	0	0	0	0	0	0	0	0	0	0	0	0	0	0	0	0	0	0	0	0	0	0	0
k__Bacteria;p__Bacteroidetes;c__Bacteroidia;o__Bacteroidales;f__Marinilabiaceae;g__	0	0	0	0	0	0	0	0	0	0	0	0	0	0	0	0	0	0	0	0	0	0	0	0	0	0	0	0	0	0	0	0	0	0	0	0	0	0	0	0	0	0	0	0	0	0	0	0	0
k__Bacteria;p__Bacteroidetes;c__Bacteroidia;o__Bacteroidales;f__Porphyromonadaceae;g__Porphyromonas	0	0	0	0	0	0	0	0	0	0	9.92477e-06	0	0	0	0	0	0	0	0	0	0	0	0	0	0	0	0	0	0	0	0	0	0	0	0	0	0	0	0	0	0	0	0	0	0	0	0	0	0
k__Bacteria;p__Bacteroidetes;c__Bacteroidia;o__Bacteroidales;f__Rikenellaceae;Other	0	0	0	0	0	0	0	0	0	0	0	0	0	0	0	0	0	0	0	0	0	0	0	0	0	0	0	0	0	0	0	0	0	0	0	0	0	0	0	0	0	0	0	0	0	0	0	0	0
k__Bacteria;p__Bacteroidetes;c__Cytophagia;o__Cytophagales;f__Cytophagaceae;g__	0	0	0	0	0	0	0	0	0	0	0	0	0	0	0	0	0	0	0	0	0	0	0	0	0	0	0	0	0	0	0	0	0	0	0	0	0	0	0	0	0	0	0	0	0	0	0	0	0
k__Bacteria;p__Bacteroidetes;c__Cytophagia;o__Cytophagales;f__Cytophagaceae;g__Flectobacillus	0	0	0	0	0	0	0	0	0	0	0	0	0	1.81739e-05	0	0	0	0	0	0	0	0	0	0	0	0	0	0	0	0	0	0	0	0	0	0	0	0	0	0	0	0	0	0	0	0	0	0	0
k__Bacteria;p__Bacteroidetes;c__Flavobacteriia;o__Flavobacteriales;f__Flavobacteriaceae;g__Capnocytophaga	0	0	0	0	0	0	0	0	0	0	0	0	0	0	0	0	0	0	0	0	0	0	0	0	0	0	0	0	0	0	0	0	0	0	0	0	0	0	0	0	0	0	0	0	0	0	0	0	0
k__Bacteria;p__Bacteroidetes;c__Flavobacteriia;o__Flavobacteriales;f__[Weeksellaceae];g__	0	0	0	4.64274e-05	0	0	0	0	0	0	0	0	0	0	0	0	0	0	0	0	0	0	0	0	0	0	0	0	0	0	0	0	0	0	0	0	0	0	0	0	0	0	0	0	0	0	0	0	0
k__Bacteria;p__Bacteroidetes;c__Flavobacteriia;o__Flavobacteriales;f__[Weeksellaceae];g__Elizabethkingia	0	0	0	0	0	0	0	0	0	0	0	0	0	0	0	0	0	0	0	0	0	0	0	0	0	0	0	0	0	0	0	0	0	0	0	0	0	0	0	0	0	0	0	0	0	0	0	0	0
k__Bacteria;p__Bacteroidetes;c__Sphingobacteriia;o__Sphingobacteriales;f__Sphingobacteriaceae;g__	0	0	0	0	0	0	0	0	0	0	0	0	0	0	0	0	0	0	0	0	0	0	0	0	0	0	0	0	0	0	0	0	0	0	0	0	0	0	0	0	0	0	0	0	0	0	0	0	0
k__Bacteria;p__Bacteroidetes;c__[Saprospirae];o__[Saprospirales];f__Saprospiraceae;g__	0	0	0	3.09516e-05	0	0	0	0	0	0	0	0	0	0	0	0	0	0	0	0	0	0	0	0	0	0	0	0	0	0	0	0	0	0	0	0	0	0	0	0	0	0	0	0	0	0	0	0	0
k__Bacteria;p__Cyanobacteria;c__Chloroplast;o__Stramenopiles;f__;g__	0	0	0	0	0	0	0	0	0	0	0	0	0	0	0	0	0	0	0	0	0	0	0	0	0	0	0	0	0	0	0	0	0	0	0	0	0	0	0	0	0	0	0	0	0	0	0	0	0
k__Bacteria;p__Firmicutes;Other;Other;Other;Other	0	0	0	0	0	0	0	0	0	0	0	0	0	0	0	0	0	0	0	0	0	0	0	0	0	0	0	0	0	0	0	0	0	0	0	0	0	0	0	0	0	0	0	0	0	0	0	0	0
k__Bacteria;p__Firmicutes;c__Bacilli;o__Bacillales;f__Bacillaceae;Other	0	0	0	0	0	0	0	0	0	0	2.97743e-05	0	0	0	0	0	0	0	0	0	0	0	0	0	0	0	0	0	0	0	0	0	0	0	0	0	0	0	0	0	0	0	0	0	0	0	0	0	0
k__Bacteria;p__Firmicutes;c__Bacilli;o__Bacillales;f__Bacillaceae;g__	0	0	0	0	0	0	0	1.19682e-05	1.23756e-05	0	0	0	0	0	0	0	0	0	0	0	0	0	0	0	0	0	0	0	0	0	0	1.53879e-05	0	0	0	0	0	0	0	0	0	0	0	0	3.95695e-05	0	0	0	0
k__Bacteria;p__Firmicutes;c__Bacilli;o__Bacillales;f__Bacillaceae;g__Anaerobacillus	0	0	0	0	4.43538e-05	0	0	0	0	0	0	0	0	0	0	0	0	0	0	0	0	0	0	0	0	0	0	0	0	0	0	0	0	0	0	0	0	0	0	0	0	0	0	0	0	0	0	0	0
k__Bacteria;p__Firmicutes;c__Bacilli;o__Bacillales;f__Bacillaceae;g__Bacillus	0	0	0	0	0	0	0	0	0	0	0	0	0	0	0	0	0	0	0	0	0	0	0	0	0	0	0	0	0	0	0	0	0	0	0	0	0	0	0	0	0	0	0	0	0	0	0	0	0
k__Bacteria;p__Firmicutes;c__Bacilli;o__Bacillales;f__Bacillaceae;g__Geobacillus	0	0	0	0	0	0	0	0	0	0	0	0	0	0	0	0	0	0	0	0	0	0	0	0	0	0	0	0	0	0	0	0	0	0	0	0	0	0	0	0	0	0	0	0	0	0	0	0	0
k__Bacteria;p__Firmicutes;c__Bacilli;o__Bacillales;f__Paenibacillaceae;g__Paenibacillus	0	0	0	0	0	0	1.15077e-05	0	0	0	9.92477e-06	0	0	0	0	0	5.73789e-05	0	0	6.60415e-05	0	0	0	0	0	0	5.72213e-05	0	0	0	0	0	0	0	0	0	0	0	0	0	0	0	3.42888e-05	0	0	0	0	0	0
k__Bacteria;p__Firmicutes;c__Bacilli;o__Bacillales;f__Staphylococcaceae;Other	0	0	0	0	0	0	0	0	0	0	0	0	0	0	0	0	0	0	0	0	0	0	0	0	0	0	0	0	0	0	0	0	0	0	0	0	0	0	0	0	0	0	0	0	0	0	0	0	0
k__Bacteria;p__Firmicutes;c__Bacilli;o__Bacillales;f__Staphylococcaceae;g__Macrococcus	0	0	0	0	4.43538e-05	0	0	0	0	2.85282e-05	0	0	0	0	0	0	0	0	0	0	0	0	0	0	0	0	0	0	0	0	0	0	0	0	0.000273898	0	0	4.41579e-05	0.000133038	0	0	0	0	0	0	0	0	0	0
k__Bacteria;p__Firmicutes;c__Bacilli;o__Bacillales;f__Staphylococcaceae;g__Salinicoccus	0	0	0	0	0	0	0	0	0	0	0	0	0	0	0	0	0	0	0	0	0	0	0	0	0	0	0	0	0	0	0	0	0	0	0	0	0	0	0	0	0	0	0	0	0	0	0	0	0
k__Bacteria;p__Firmicutes;c__Bacilli;o__Lactobacillales;f__Aerococcaceae;g__Alloiococcus	0	0	0	0	0	0	0	0	0	0	0	0	0	0	0	0	0	0	0	0	0	0	0	0	0	0	0	0	0	0	0	0	0	0	0	0	0	0	0	0	0	0	0	0	0	0	0	0	0
k__Bacteria;p__Firmicutes;c__Bacilli;o__Lactobacillales;f__Enterococcaceae;g__Vagococcus	1.47139e-05	0	0	0	0	0	0	0	0	0	0	0	0	0	0	0	0	0	0	0	0	0	0	0	0	0	0	0	0	0	0	0	0	0	0	0	0	0	0	0	0	0	0	0	0	0	0	0	0
k__Bacteria;p__Firmicutes;c__Clostridia;o__Clostridiales;f__Dehalobacteriaceae;g__Dehalobacterium	0	0	0	0	0	0	0	0	0	0	0	0	0	0	0	0	0	0	0	0	0	0	0	0	0	0	0	0	0	0	0	0	0	0	0	0	0	0	0	0	0	0	0	0	0	0	0	0	0
k__Bacteria;p__Firmicutes;c__Clostridia;o__Clostridiales;f__Peptostreptococcaceae;g__Clostridium	0	0	0	0	0	0	0	0	0	0	0	0	0	0	0	0	0	0	0	0	0	0	0	0	0	0	0	0	0	0	0	0	0	0	0	0	0	0	0	0	0	0	0	0	0	0	0	0	0
k__Bacteria;p__Firmicutes;c__Clostridia;o__Clostridiales;f__[Tissierellaceae];g__Parvimonas	0	0	0	0	0	0	0	0	0	0	0	0	0	0	0	0	0	0	0	0	0	0	0	0	0	0	0	0	0	0	0	0	0	0	0	0	0	0	0	0	0	0	0	0	0	0	0	0	0
k__Bacteria;p__Firmicutes;c__Clostridia;o__Clostridiales;f__[Tissierellaceae];g__WAL_1855D	0	0	0	0	0	0	0	0	0	0	0	0	0	0	0	0	0	0	0	0	0	0	0	0	0	0	0	0	0	0	0	0	0	0	0	0	0	0	0	0	0	0	0	0	0	0	0	0	0
k__Bacteria;p__Firmicutes;c__Erysipelotrichi;o__Erysipelotrichales;f__Erysipelotrichaceae;g__Clostridium	0	0	0	0	0	0	0	0	0	0	0	0	0	0	0	0	0	0	0	0	0	0	0	0	0	0	0	2.50664e-05	0	0	0	0	0	0	0	0	0	0	0	0	0	0	0	0	0	0	0	0	0
k__Bacteria;p__Firmicutes;c__Erysipelotrichi;o__Erysipelotrichales;f__Erysipelotrichaceae;g__Holdemania	0	0	0	0	0	0	0	0	0	0	0	0	0	0	0	0	0	0	0	0	0	0	0	0	0	0	0	0	0	0	0	0	0	0	0	0	0	0	0	0	0	0	0	0	0	0	0	0	0
k__Bacteria;p__GN02;c__GKS2-174;o__;f__;g__	0	0	0	0	0	0	0	0	0	0	0	0	0	0	0	0	0	0	0	0	0	0	0	0	0	0	0	0	0	0	0	0	0	0	0	0	0	0	0	0	0	0	0	0	0	0	0	0	0
k__Bacteria;p__OD1;c__SM2F11;o__;f__;g__	0	0	0	0	0	0	0	0	0	0	0	0	0	0	0	0	0	0	0	0	0	0	0	0	0	0	0	0	0	0	0	0	0	0	0	0	0	0	0	0	0	0	0	0	0	0	0	0	0
k__Bacteria;p__OD1;c__ZB2;o__;f__;g__	0	0	0	0	0	0	0	0	0	0	0	0	0	0	0	0	0	0	0	0	0	0	0	0	0	0	0	0	0	0	0	0	0	0	0	0	0	0	0	0	0	0	0	0	0	0	0	0	0
k__Bacteria;p__OP11;c__OP11-3;o__;f__;g__	0	0	0	0	0	0	0	0	0	0	0	0	0	0	0	0	0	0	0	0	0	0	0	0	0	0	0	0	0	0	0	0	0	0	0	0	0	0	0	0	0	0	0	0	0	0	0	0	0
k__Bacteria;p__Planctomycetes;c__Planctomycetia;o__Planctomycetales;f__Planctomycetaceae;g__Planctomyces	0	0	0	0	0	0	0	0	0	0	0	0	0	0	0	0	0	0	0	0	0	0	0	0	0	0	0	0	0	0	0	0	0	0	0	0	0	0	0	0	0	0	0	0	0	0	0	0	0
k__Bacteria;p__Proteobacteria;Other;Other;Other;Other	0	0	0	0	0	0	0	0	0	0	0	0	0	0	0	0	0	0	0	0	0	0	0	0	0	0	0	0	0	0	0	0	0	0	0	0	0	0	0	0	0	0	0	0	0	0	0	0	0
k__Bacteria;p__Proteobacteria;c__Alphaproteobacteria;o__RF32;f__;g__	0	0	0	0	0	0	0	0	0	0	0	0	0	0	0	0	0	0	0	0	0	0	0	0	0	0	0	0	0	0	0	0	0	0	0	0	0	0	0	0	0	0	0	0	0	0	0	0	0
k__Bacteria;p__Proteobacteria;c__Alphaproteobacteria;o__Rhizobiales;f__;g__	0	0	0	0	0	0	0	0	0	0	0	0	0	0	0	0	0	0	0	0	0	0	0	0	0	0	0	0	0	0	0	0	0	0	0	0	0	0	0	0	0	0	0	0	0	0	0	0	0
k__Bacteria;p__Proteobacteria;c__Alphaproteobacteria;o__Rhizobiales;f__Bartonellaceae;g__	0	0	0	0	0	0	0	0	0	0	0	0	0	0	0	0	0	0	0	0	0	0	0	0	0	0	0	0	0	0	0	0	0	0	0	0	0	0	0	0	0	0	0	0	0	0	0	0	0
k__Bacteria;p__Proteobacteria;c__Alphaproteobacteria;o__Rhizobiales;f__Methylobacteriaceae;g__Methylobacterium	0	0	0	0	0	0	0	0	0	0	0	0	0	0	0	0	0	0	0	0	0	0	0	0	0	0	0	0	0	0	0	0	0	0	0	0	0	0	0	0	0	0	0	0	0	0	0	0	0
k__Bacteria;p__Proteobacteria;c__Alphaproteobacteria;o__Rhizobiales;f__Rhizobiaceae;g__Rhizobium	0	0	0	0	0	0	0	0	0	0	0	0	0	0	0	0	0	0	0	0	0	0	0	0	0	0	0	0	0	0	0	0	0	0	0	0	0	0	0	0	0	0	0	0	0	0	0	0	0
k__Bacteria;p__Proteobacteria;c__Alphaproteobacteria;o__Rhodobacterales;f__Rhodobacteraceae;g__Paracoccus	0	0	0	0	0	0	0	0	0	0	0	0	0	0	0	0	0	0	0	0	0	0	0	0	0	0	0	0	0	0	0	0	0	0	0	0	0	0	0	0	0	0	0	0	0	0	0	0	0
k__Bacteria;p__Proteobacteria;c__Alphaproteobacteria;o__Rhodospirillales;f__Acetobacteraceae;Other	0	0	0	0	0	0	0	0	0	0	0	0	0	0	0	0	0	0	0	0	0	0	0	0	0	0	0	0	0	0	0	0	0	0	0	0	0	0	0	0	0	0	0	0	0	0	0	0	0
k__Bacteria;p__Proteobacteria;c__Alphaproteobacteria;o__Rhodospirillales;f__Acetobacteraceae;g__	0	0	0	0	0	0	0	0	0	0	0	0	0	0	0	0	0	0	0	0	0	0	0	0	0	0	0	0	0	0	0	0	0	0	0	0	0	0	0	0	0	0	0	0	0	0	0	0	0
k__Bacteria;p__Proteobacteria;c__Alphaproteobacteria;o__Rickettsiales;f__;g__	0	0	0	0	0	0	0	0	0	0	0	0	0	0	0	0	0	0	0	0	0	0	0	0	0	0	0	0	0	0	0	0	0	0	0	0	0	0	0	0	0	0	0	0	0	0	0	0	0
k__Bacteria;p__Proteobacteria;c__Alphaproteobacteria;o__Rickettsiales;f__Rickettsiaceae;g__	0	0	0	0	0	0	0	0	0	0	0	0	0	0	0	0	0	0	0	0	0	0	0	0	0	0	0	0	0	0	0	0	0	0	0	0	0	0	0	0	0	0	0	0	0	0	0	0	0
k__Bacteria;p__Proteobacteria;c__Alphaproteobacteria;o__Rickettsiales;f__mitochondria;Other	0	0	0	0	0	0	0	0	0	0	0	0	0	0	0	0	0	0	0	0	0	0	0	0	0	0	0	0	0	0	8.80662e-06	0	0	0	0	0	0	0	0	0	0	0	0	0	0	0	0	0	0
k__Bacteria;p__Proteobacteria;c__Alphaproteobacteria;o__Sphingomonadales;f__;g__	0	0	0	0	0	0	0	0	0	0	0	0	0	0	0	0	0	0	0	0	0	0	0	0	0	0	0	0	0	0	0	0	0	0	0	0	0	0	0	0	0	0	0	0	0	0	0	0	0
k__Bacteria;p__Proteobacteria;c__Alphaproteobacteria;o__Sphingomonadales;f__Erythrobacteraceae;g__	0	0	0	0	0	0	0	0	0	0	0	0	0	0	0	0	0	0	0	0	0	0	0	0	0	0	0	0	0	0	0	0	0	0	0	0	0	0	0	0	0	0	0	0	0	0	0	0	0
k__Bacteria;p__Proteobacteria;c__Betaproteobacteria;o__;f__;g__	0	0	0	0	0	0	0	0	0	0	0	0	0	0	0	0	0	0	0	0	0	0	0	0	0	0	0	0	0	0	0	0	0	0	0	0	0	0	0	0	0	0	0	0	0	0	0	0	0
k__Bacteria;p__Proteobacteria;c__Betaproteobacteria;o__Burkholderiales;f__Alcaligenaceae;g__Achromobacter	0	0	0	0	0	0	0	0	0	0	0	0	0	0	0	0	0	0	0	0	0	0	0	0	0	0	0	0	0	0	0	0	0	0	0	0	0	0	0	0	0	0	0	0	0	0	0	0	0
k__Bacteria;p__Proteobacteria;c__Betaproteobacteria;o__Burkholderiales;f__Burkholderiaceae;g__	0	0	0	0	0	0	2.30155e-05	0	0	0	0	0	0	0	0	0	0	0	0	0	0	0	0	0	0	0	0	0	0	0	0	0	0	0	0	0	0	0	0	0	0	0	0	0	0	0	0	0	0
k__Bacteria;p__Proteobacteria;c__Betaproteobacteria;o__Burkholderiales;f__Comamonadaceae;g__Tepidimonas	0	0	0	0	0	0	0	0	0	0	0	0	0	0	0	0	0	0	0	0	0	0	0	0	0	0	0	0	0	0	0	0	0	0	0	0	0	0	0	0	0	0	0	0	0	0	0	0	0
k__Bacteria;p__Proteobacteria;c__Betaproteobacteria;o__Neisseriales;f__Neisseriaceae;g__Eikenella	0	0	0	0	0	0	0	0	0	0	0	0	0	0	0	0	0	0	0	0	0	0	0	0	0	0	0	0	0	0	0	0	0	0	0	0	0	0	0	0	0	0	0	0	0	0	0	0	0
k__Bacteria;p__Proteobacteria;c__Betaproteobacteria;o__Nitrosomonadales;f__Nitrosomonadaceae;g__	0	0	0	0	0	0	0	0	0	0	0	0	0	0	0	0	0	0	0	0	0	0	0	0	0	0	0	0	0	0	0	0	0	0	0	0	0	0	0	0	0	0	0	0	0	0	0	0	0
k__Bacteria;p__Proteobacteria;c__Betaproteobacteria;o__Rhodocyclales;f__Rhodocyclaceae;g__	0	0	0	0	0	0	0	0	0	0	0	0	0	0	0	0	0	0	0	0	0	0	0	0	0	0	0	0	0	0	0	0	0	0	0	0	0	0	0	0	0	0	0	0	0	0	0	0	0
k__Bacteria;p__Proteobacteria;c__Betaproteobacteria;o__Rhodocyclales;f__Rhodocyclaceae;g__Dechloromonas	0	0	0	0	0	0	0	0	0	0	0	0	0	0	0	0	0	0	0	0	0	0	0	0	0	0	0	0	0	0	0	0	0	0	0	0	0	0	0	0	0	0	0	0	0	0	0	0	0
k__Bacteria;p__Proteobacteria;c__Betaproteobacteria;o__Rhodocyclales;f__Rhodocyclaceae;g__Hydrogenophilus	0	0	0	0	0	0	0	0	0	0	0	0	0	0	0	0	0	0	0	0	0	0	0	0	0	0	0	0	0	0	0	0	0	0	0	0	0	0	0	0	0	0	0	0	0	0.00010247	0	0	0
k__Bacteria;p__Proteobacteria;c__Betaproteobacteria;o__Rhodocyclales;f__Rhodocyclaceae;g__Methyloversatilis	0	0	0	0	0	0	0	0	0	0	0	0	0	0	0	0	0	0	0	0	0	0	0	0	0	0	0	0	0	0	0	0	0	0	0	0	0	0	0	0	0	0	0	0	0	0	0	0	0
k__Bacteria;p__Proteobacteria;c__Deltaproteobacteria;o__Bdellovibrionales;f__Bdellovibrionaceae;g__Bdellovibrio	0	0	0	0	0	0	0	0	0	0	0	0	0	0	0	0	0	0	0	0	0	0	0	0	0	0	0	0	0	0	0	0	0	0	0	0	0	0	0	0	0	0	0	0	0	0	0	0	0
k__Bacteria;p__Proteobacteria;c__Deltaproteobacteria;o__Desulfovibrionales;f__Desulfovibrionaceae;g__	0	0	0	0	0	0	0	0	0	0	0	0	0	0	0	0	0	0	0	0	0	0	0	0	0	0	0	0	0	0	0	0	0	0	0	0	0	0	0	0	0	0	0	0	0	0	0	0	0
k__Bacteria;p__Proteobacteria;c__Gammaproteobacteria;o__Aeromonadales;f__Aeromonadaceae;g__	0	0	0	0	0	0	0	0	0	0	0	0	0	0	0	0	0	0	0	0	0	0	0	0	0	0	0	0	0	0	0	0	0	0	0	0	0	0	0	0	0	0	0	0	0	0	0	0	0
k__Bacteria;p__Proteobacteria;c__Gammaproteobacteria;o__Alteromonadales;f__Alteromonadaceae;g__Cellvibrio	0	0	0	0	0	0	0	0	0	0	0	0	0	0	0	0	0	0	0	0	0	0	0	0	0	0	0	0	0	0	0	0	0	0	0	0	0	0	0	0	0	0	0	0	0	0	0	0	0
k__Bacteria;p__Proteobacteria;c__Gammaproteobacteria;o__Enterobacteriales;f__Enterobacteriaceae;g__Morganella	0	0	0	0	0	0	0	0	0	1.42641e-05	0	0	0	0	0	0	0	0	0	0	0	0	0	0	0	0	0	0	0	0	0	0	0	0	0	0	0	0	0	0	0	0	0	0	0	0	0	0	0
k__Bacteria;p__Proteobacteria;c__Gammaproteobacteria;o__Legionellales;f__Legionellaceae;g__	0	0	0	0	0	0	0	0	0	0	0	0	0	0	0	0	0	0	0	0	0	0	0	0	0	0	0	0	0	0	0	0	0	0	0	0	0	0	0	0	0	0	0	0	0	0	0	0	0
k__Bacteria;p__Proteobacteria;c__Gammaproteobacteria;o__Legionellales;f__Legionellaceae;g__Legionella	0	0	0	0	0	0	0	0	0	0	0	0	0	0	0	0	0	0	0	0	0	0	0	0	0	0	0	0	0	0	0	0	0	0	0	0	0	0	0	0	0	0	0	0	0	0	0	0	0
k__Bacteria;p__Proteobacteria;c__Gammaproteobacteria;o__Pasteurellales;f__Pasteurellaceae;Other	0	0	0	0	0	0	1.15077e-05	0	0	0	0	2.57248e-05	0	0	0	0	0	0	0	0	0	0	0	0	0	0	0	0	0	0	0	0	0	0	0	0	0	0	0	0	0	0	0	0	0	0	0	0	0
k__Bacteria;p__Proteobacteria;c__Gammaproteobacteria;o__Pseudomonadales;f__Moraxellaceae;g__Alkanindiges	0	0	0	0	0	0	0	0	0	0	0	0	0	0	0	0	0	0	0	0	0	0	0	0	0	0	0	0	0	0	0	0	0	0	0	0	0	0	0	0	0	0	0	0	0	0	0	0	0
k__Bacteria;p__Proteobacteria;c__Gammaproteobacteria;o__Pseudomonadales;f__Moraxellaceae;g__Psychrobacter	0	0	0	0	0	0	0	0	0	0	0	0	0	0	0	0	0	0	0	0	0	0	0	0	0	0	0	0	0	0	0	0	0	0	0	0	0	0	0	0	0	0	0	0	0	0	0	0	0
k__Bacteria;p__Proteobacteria;c__Gammaproteobacteria;o__Vibrionales;f__Vibrionaceae;g__Enterovibrio	0	0	0	0	0	0	0	0	0	0	0	0	0	0	0	0	0	0	0	0	0	0	0	0	0	0	0	0	0	0	0	0	0	0	0	0	0	0	0	0	0	0	0	0	0	0	0	0	0
k__Bacteria;p__Proteobacteria;c__Gammaproteobacteria;o__Xanthomonadales;f__Sinobacteraceae;g__Nevskia	0	0	0	0	0	0	0	0	0	0	0	0	0	0	0	0	0	0	0	0	0	0	0	0	0	0	0	0	0	0	0	0	0	0	0	0	0	0	0	0	0	0	0	0	0	0	0	0	0
k__Bacteria;p__TM7;c__TM7-1;o__;f__;g__	0	0	0	0	0	0	0	0	0	0	0	0	0	0	0	0	0	0	0	0	0	0	0	0	0	0	0	0	0	0	0	0	0	0	0	0	0	0	0	0	0	0	0	0	0	0	0	0	0
k__Bacteria;p__TM7;c__TM7-3;o__CW040;f__;g__	0	0	0	0	0	0	0	0	0	0	0	0	0	0	0	0	0	0	0	0	0	0	0	0	0	0	0	0	0	0	0	0	0	0	0	0	0	0	0	0	0	0	0	0	0	0	0	0	0
k__Bacteria;p__TM7;c__TM7-3;o__EW055;f__;g__	0	0	0	0	0	0	0	0	0	0	9.92477e-06	0	0	0	0	0	0	0	0	0	0	0	0	0	0	0	0	0	0	0	2.64198e-05	0	0	0	0	0	0	0	0	0	0	0	0	0	0	0	0	0	0
k__Bacteria;p__Tenericutes;c__Mollicutes;o__Mycoplasmatales;f__Mycoplasmataceae;g__Ureaplasma	0	0	0	0	0	0	0	0	0	0	0	0	0	0	0	0	0	0	0	0	0	0	0	0	0	0	0	0	0	0	0	0	0	0	0	0	0	0	0	0	0	0	0	0	0	0	0	0	0
k__Bacteria;p__Verrucomicrobia;c__Verrucomicrobiae;o__Verrucomicrobiales;f__Verrucomicrobiaceae;g__Prosthecobacter	0	0	0	0	0	0	0	0	0	0	0	0	0	0	0	0	0	0	0	0	0	0	0	0	0	0	0	0	0	0	0	0	0	0	0	0	0	0	0	0	0	0	0	0	0	0	0	0	0
k__Bacteria;p__[Thermi];c__Deinococci;o__Deinococcales;f__Deinococcaceae;g__Deinococcus	0	0	0	0	0	0	0	0	0	0	0	0	0	0	0	0	0	0	0	0	0	0	0	0	0	0	0	0	0	0	0	0	0	0	0	0	0	0	0	0	0	0	0	0	0	0	0	0	0
[truncated: 157 more columns]
